# Supplementary material for: CD69 and SBK1 as potential predictors of responses to PD-1/PD-L1 blockade cancer immunotherapy in lung cancer and melanoma
Source: Front Immunol. 2022 Aug 15;13:952059. doi: 10.3389/fimmu.2022.952059 (PMC9421049; doi:10.3389/fimmu.2022.952059)
Supplement: Supplementary Table 2 — The CD69 and SBK1similar expression gene list from GEPIA2. [file Table_2.xlsx]

## Sheet: Sheet1
CD69 upregulated in 8 tumors			CD69 downregulated in 14 tumors			SBK1 upregulated in 23 tumors			SBK1 downregulated in 3 tumors
Gene Symbol	Gene ID	PCC	Gene Symbol	Gene ID	PCC	Gene Symbol	Gene ID	PCC	Gene Symbol	Gene ID	PCC
CDK6	ENSG00000105810.9	0.74	ITK	ENSG00000113263.12	0.61	RP11-57A19.2	ENSG00000246465.1	0.68	SOX2	ENSG00000181449.3	0.65
RP11-511H9.3	ENSG00000258230.2	0.73	PTPRC	ENSG00000081237.18	0.6	ZNF48	ENSG00000180035.10	0.61	SOX4	ENSG00000124766.5	0.63
RP11-261C10.5	ENSG00000227230.1	0.73	CD48	ENSG00000117091.9	0.6	MEX3A	ENSG00000254726.2	0.59	ZBTB7C	ENSG00000184828.9	0.62
PAN3	ENSG00000152520.13	0.72	IKZF1	ENSG00000185811.16	0.58	ZKSCAN2	ENSG00000155592.15	0.58	SOX21	ENSG00000125285.5	0.6
FLT3	ENSG00000122025.14	0.71	PYHIN1	ENSG00000163564.14	0.58	SOX4	ENSG00000124766.5	0.56	MEX3A	ENSG00000254726.2	0.6
RP1-245M18.2	ENSG00000217083.1	0.71	EVI2B	ENSG00000185862.6	0.58	SPATA31A3	ENSG00000275969.2	0.52	MSI1	ENSG00000135097.6	0.59
AC003104.1	ENSG00000236194.3	0.71	CD3E	ENSG00000198851.9	0.58	ZBTB12	ENSG00000204366.3	0.51	MAFG-AS1	ENSG00000265688.1	0.56
ETV6	ENSG00000139083.10	0.7	LY9	ENSG00000122224.17	0.58	PRR36	ENSG00000183248.11	0.51	FRAT2	ENSG00000181274.6	0.56
CTC-444N24.7	ENSG00000279541.1	0.7	IL16	ENSG00000172349.16	0.58	DBN1	ENSG00000113758.13	0.5	RP11-57A19.2	ENSG00000246465.1	0.56
CENPC	ENSG00000145241.10	0.7	CD40LG	ENSG00000102245.7	0.58	MARCKSL1	ENSG00000175130.6	0.47	OTX1	ENSG00000115507.9	0.56
GNPTAB	ENSG00000111670.14	0.7	GPR183	ENSG00000169508.6	0.57	MSI1	ENSG00000135097.6	0.47	ANKRD13B	ENSG00000198720.12	0.55
ZNF460	ENSG00000197714.8	0.69	SLAMF6	ENSG00000162739.13	0.57	ZNF629	ENSG00000102870.5	0.47	ZNF48	ENSG00000180035.10	0.55
PARP15	ENSG00000173200.12	0.69	SASH3	ENSG00000122122.9	0.57	GPC2	ENSG00000213420.7	0.46	ARHGEF26	ENSG00000114790.12	0.53
RP11-434P11.2	ENSG00000273245.1	0.69	GVINP1	ENSG00000254838.5	0.57	ZNF286A	ENSG00000187607.15	0.45	CTB-107G13.1	ENSG00000234715.1	0.53
BTK	ENSG00000010671.15	0.69	LINC00861	ENSG00000245164.6	0.56	CTD-3193O13.11	ENSG00000268120.1	0.45	SPAST	ENSG00000021574.11	0.53
IRGM	ENSG00000237693.4	0.69	NLRC3	ENSG00000167984.16	0.56	LINC01413	ENSG00000260172.1	0.44	LGR6	ENSG00000133067.17	0.53
CNTRL	ENSG00000119397.16	0.69	IL10RA	ENSG00000110324.9	0.56	XPO6	ENSG00000169180.11	0.44	SOX21-AS1	ENSG00000227640.2	0.53
AC015971.2	ENSG00000228363.2	0.69	TRBV20-1	ENSG00000211747.3	0.56	FAM171A2	ENSG00000161682.14	0.44	MYB	ENSG00000118513.18	0.53
RUNX1	ENSG00000159216.18	0.69	TRBV5-1	ENSG00000211734.3	0.56	TMEFF1	ENSG00000241697.4	0.43	IGSF9	ENSG00000085552.16	0.52
CTA-331P3.1	ENSG00000260188.1	0.69	TIGIT	ENSG00000181847.11	0.56	ZNF821	ENSG00000102984.14	0.42	PRKX	ENSG00000183943.5	0.52
RP11-102L12.2	ENSG00000259326.1	0.69	DOCK2	ENSG00000134516.15	0.56	VPS72	ENSG00000163159.11	0.42	LINC01133	ENSG00000224259.5	0.52
RP3-368A4.6	ENSG00000271533.1	0.68	CD28	ENSG00000178562.17	0.55	SOX11	ENSG00000176887.6	0.42	TIGD3	ENSG00000173825.6	0.52
MYB	ENSG00000118513.18	0.68	CD53	ENSG00000143119.12	0.55	FBXL19	ENSG00000099364.16	0.42	FGFR2	ENSG00000066468.20	0.52
PHIP	ENSG00000146247.13	0.68	TRAC	ENSG00000277734.4	0.55	RNF40	ENSG00000103549.21	0.42	BMP7	ENSG00000101144.12	0.52
CTD-2083E4.5	ENSG00000250848.1	0.68	BTK	ENSG00000010671.15	0.55	GPR137C	ENSG00000180998.11	0.42	CLCN2	ENSG00000114859.14	0.52
FCF1P7	ENSG00000224727.1	0.68	ARHGAP9	ENSG00000123329.17	0.55	CBX1	ENSG00000108468.14	0.42	KLRG2	ENSG00000188883.4	0.51
RP11-367G6.3	ENSG00000272053.1	0.68	EVI2A	ENSG00000126860.11	0.55	HNRNPA0	ENSG00000177733.6	0.42	ANKRD63	ENSG00000230778.1	0.51
RP11-764K9.1	ENSG00000225411.2	0.68	ARHGAP25	ENSG00000163219.11	0.55	PATZ1	ENSG00000100105.17	0.42	CAMSAP3	ENSG00000076826.9	0.51
RP3-368A4.5	ENSG00000271430.1	0.68	RGS1	ENSG00000090104.11	0.55	NCOA5	ENSG00000124160.11	0.42	CBX2	ENSG00000173894.10	0.51
ARHGAP15	ENSG00000075884.12	0.68	ZNF831	ENSG00000124203.5	0.55	EHMT2	ENSG00000204371.11	0.41	FAXC	ENSG00000146267.11	0.51
TAS2R12	ENSG00000256682.2	0.68	CD2	ENSG00000116824.4	0.55	BRD3	ENSG00000169925.16	0.41	EPCAM	ENSG00000119888.10	0.5
RP11-271C24.3	ENSG00000239280.1	0.68	UBASH3A	ENSG00000160185.13	0.54	RP11-722G7.1	ENSG00000269226.7	0.41	ZNF589	ENSG00000164048.13	0.5
FTX	ENSG00000230590.7	0.68	TRBV19	ENSG00000211746.3	0.54	VANGL2	ENSG00000162738.5	0.41	AC009005.2	ENSG00000267751.5	0.5
AP001429.1	ENSG00000270116.1	0.68	ICOS	ENSG00000163600.12	0.54	PRR3	ENSG00000204576.11	0.41	MIR762HG	ENSG00000260083.1	0.5
RP11-358B23.7	ENSG00000278829.1	0.68	TRBV25-1	ENSG00000211751.7	0.54	HSF2	ENSG00000025156.12	0.41	CTB-186G2.1	ENSG00000267291.1	0.49
RP11-290C10.1	ENSG00000255882.1	0.68	CD247	ENSG00000198821.10	0.54	ATAT1	ENSG00000137343.17	0.4	WNK2	ENSG00000165238.16	0.49
TRBVB	ENSG00000241911.1	0.68	TRBV2	ENSG00000226660.2	0.54	RCOR2	ENSG00000167771.5	0.4	EFS	ENSG00000100842.12	0.49
C10orf12	ENSG00000155640.6	0.67	CCR4	ENSG00000183813.6	0.54	H2AFY2	ENSG00000099284.13	0.4	DNMT3A	ENSG00000119772.16	0.49
ANKRD36B	ENSG00000196912.12	0.67	CD6	ENSG00000013725.14	0.54	LSM14B	ENSG00000149657.19	0.4	KNOP1	ENSG00000103550.13	0.49
IKZF1	ENSG00000185811.16	0.67	TRBV18	ENSG00000276557.1	0.54	TBC1D10B	ENSG00000169221.13	0.4	PYGO2	ENSG00000163348.3	0.49
RP11-481C4.2	ENSG00000279089.1	0.67	CLEC2D	ENSG00000069493.14	0.53	RP3-454B23.1	ENSG00000255775.1	0.4	PHLPP1	ENSG00000081913.13	0.49
EIF4A2P2	ENSG00000227382.1	0.67	GZMK	ENSG00000113088.5	0.53	ZNF738	ENSG00000172687.13	0.4	SAMD12	ENSG00000177570.13	0.49
RP13-786C16.1	ENSG00000184566.3	0.67	CD37	ENSG00000104894.11	0.53	TSPY26P	ENSG00000235217.6	0.4	SLC4A11	ENSG00000088836.12	0.49
MPHOSPH9	ENSG00000051825.14	0.67	PVRIG	ENSG00000213413.2	0.53	AC002310.12	ENSG00000235560.3	0.39	MPP3	ENSG00000161647.18	0.49
CNST	ENSG00000162852.13	0.67	AC006129.2	ENSG00000268027.5	0.53	ZNF764	ENSG00000169951.9	0.39	ZNF77	ENSG00000175691.8	0.49
SETDB2	ENSG00000136169.16	0.67	RASAL3	ENSG00000105122.12	0.53	MSANTD3-TMEFF1	ENSG00000251349.3	0.39	H1FX	ENSG00000184897.5	0.49
ASS1P1	ENSG00000220517.2	0.67	WAS	ENSG00000015285.10	0.53	ZNF627	ENSG00000198551.9	0.39	LINC00391	ENSG00000238230.1	0.48
AC009505.2	ENSG00000235522.6	0.67	SPN	ENSG00000197471.11	0.53	B4GALNT4	ENSG00000182272.11	0.39	DANCR	ENSG00000226950.6	0.48
RP11-500G22.5	ENSG00000273891.1	0.67	LCP2	ENSG00000043462.11	0.53	LL0XNC01-240C2.1	ENSG00000235946.1	0.39	TCF3	ENSG00000071564.14	0.48
INO80D	ENSG00000114933.15	0.67	KLRB1	ENSG00000111796.3	0.53	YPEL1	ENSG00000100027.14	0.39	TMEM211	ENSG00000206069.5	0.48
