# Supplementary material for: CD69 and SBK1 as potential predictors of responses to PD-1/PD-L1 blockade cancer immunotherapy in lung cancer and melanoma
Source: Front Immunol. 2022 Aug 15;13:952059. doi: 10.3389/fimmu.2022.952059 (PMC9421049; doi:10.3389/fimmu.2022.952059)
Supplement: Supplementary Table 3 — Detailed results of the correlation between CD69 and SBK1 expression levels and immune checkpoints. [file Table_3.xlsx]

## Sheet: Immune checkpoint
CD69		LAML	THYM	TGCT	THCA	SKCM	UVM	KIRC	KIRP	LIHC	OV	READ	COAD	PAAD	PRAD	HNSC	LUSC	BLCA	CESC	ESCA	STAD	SARC	BRCA	LUAD	CHOL	DLBC	MESO	KICH	PCPG	UCEC	UCS	ACC	GBM	LGG	LAML	THYM	TGCT	THCA	SKCM	UVM	KIRC	KIRP	LIHC	OV	READ	COAD	PAAD	PRAD	HNSC
TYPE	GENE	Correlation coefficient																																	p-value
Inhibitory	VEGFB	0.00243071	-0.325912	0.0558693	-0.305578	-0.148016	-0.246365	-0.153802	0.0095001	0.204479	0.0774203	0.0415486	0.0421821	0.198661	-0.0696612	-0.100434	-0.00198153	0.148558	-0.146349	0.16881	0.138493	-0.136347	0.0473035	-0.0802841	0.0188255	-0.124435	-0.234211	-0.0408665	-0.0163063	-0.0803492	-0.227967	0.117414	-0.0618615	0.0858038	0.97468	0.000298002	0.500029	2.35646e-12	0.137634	0.0286193	0.000379999	0.872468	7.6064e-05	0.113559	0.694141	0.475809	0.00785258	0.121664	0.0222484
Inhibitory	CD276	-0.146094	-0.355624	-0.244289	0.299419	-0.00660267	0.202377	0.117966	0.121849	0.267549	0.203287	0.327639	0.280348	0.191758	0.0448901	0.0199512	-0.0952832	0.0848687	-0.140642	0.0914222	0.0817558	-0.0947394	0.00948584	-0.134431	-0.398521	0.302994	-0.0391084	0.127011	0.256427	0.205623	0.255722	-0.0642814	-0.106019	0.438908	0.0551188	7.21748e-05	0.00276992	6.72677e-12	0.947487	0.0736703	0.00655075	0.0387765	1.81415e-07	2.75759e-05	0.001432	1.33645e-06	0.0103418	0.318901	0.650527
Inhibitory	VEGFA	0.0632851	0.02797	-0.378468	-0.192585	0.210399	0.291611	0.257288	0.0432461	0.132304	0.169255	0.165233	-0.0763977	-0.00964608	0.169324	0.0160336	-0.18214	-0.0670907	-0.0457491	-0.064558	-0.127592	-0.118272	-0.148672	-0.134875	-0.423041	0.463585	0.107267	0.166218	0.196335	0.243116	-0.0475945	-0.285246	-0.255182	0.230839	0.408135	0.762686	2.10717e-06	1.33909e-05	0.0337907	0.00912022	1.84716e-09	0.464742	0.0109574	0.000502625	0.11548	0.196093	0.898314	0.000153669	0.715813
Inhibitory	VTCN1	-0.0513598	-0.0240978	-0.279462	0.37069	0.22611	0.164791	-0.123531	0.179483	0.226386	0.334572	0.0112815	0.125103	0.2474	0.337088	0.0871729	-0.149823	0.0287102	0.00871734	-0.033473	-0.103414	-0.131998	0.176541	0.0110176	-0.0643191	0.0269322	-0.239928	0.308698	0.038668	0.103078	0.316986	0.184228	0.00697684	-0.0736335	0.502171	0.794757	0.000582197	7.31002e-18	0.0223052	0.146699	0.00439816	0.0022316	1.12772e-05	2.03999e-12	0.915002	0.0338224	0.000870381	1.28313e-14	0.0473668
Inhibitory	ARG1	0.107231	0.385777	-0.0856675	0.0544262	-0.0468398	0.113844	0.0711136	0.188959	-0.0017777	0.168599	0.2145	0.118046	0.280662	0.161021	-0.105038	-0.00818429	0.0520013	0.0237779	0.0249956	0.168676	0.00440693	0.152517	0.1063	0.0106159	0.523138	0.291388	0.130964	0.0829875	0.107002	0.236522	-0.165532	0.0976031	0.183646	0.16025	1.47192e-05	0.300548	0.222565	0.640152	0.317798	0.101973	0.00127361	0.972851	0.000528903	0.0400483	0.0453279	0.000147836	0.000321983	0.0167809
Inhibitory	IL4	0.108973	0.206578	0.250132	0.188366	0.141377	-0.0417872	0.0850419	0.114858	0.113628	-0.0379373	0.164596	0.205597	0.163506	0.0492452	0.154292	0.219133	0.162832	0.0707752	0.202562	0.103689	0.132407	0.150539	0.0864677	0.26678	0.29476	0.188098	0.0913266	-0.0459543	0.0641567	-0.133677	0.0420564	0.0246564	0.18767	0.153527	0.0241908	0.00216884	2.07686e-05	0.156376	0.714624	0.0503786	0.0515141	0.0290807	0.438625	0.11691	0.000445566	0.0292001	0.274161	0.000424672
Inhibitory	BTLA	0.227814	0.574659	0.41875	0.756647	0.602812	0.694187	0.663552	0.567355	0.58356	0.221953	0.563157	0.548211	0.790149	0.587398	0.653619	0.647081	0.517521	0.560213	0.673627	0.669907	0.623128	0.731114	0.665747	0.787358	0.396592	0.46414	0.203049	0.455415	0.290607	0.340235	0.378547	0.230827	0.410663	0.00257447	8.25954e-12	1.17984e-07	1.07957e-94	2.02967e-11	1.3036e-12	1.50472e-68	6.19747e-26	4.69716e-35	4.49618e-06	5.10625e-09	5.40177e-24	2.89569e-39	3.03531e-47	1.95046e-64
Inhibitory	HAVCR2	0.1054	0.261026	0.707483	0.745318	0.689589	0.723878	0.385486	0.291983	0.649695	0.619977	0.683396	0.734159	0.644479	0.650918	0.672503	0.681931	0.500168	0.57494	0.592515	0.628981	0.545232	0.538588	0.600779	0.512631	0.414688	0.406455	0.447948	0.606131	0.45159	0.370738	0.669926	0.749893	0.684311	0.16755	0.00414003	9.06722e-24	1.96963e-90	1.10553e-15	4.79341e-14	3.20063e-20	4.56124e-07	1.27211e-45	7.42364e-46	6.10015e-14	5.2106e-50	2.83541e-22	5.51471e-61	1.85735e-69
Inhibitory	IL10	-0.0455612	0.413943	0.631474	0.624003	0.498096	0.532153	0.619328	0.553451	0.520735	0.562642	0.597646	0.678357	0.588622	0.62952	0.623964	0.584266	0.412362	0.464997	0.515931	0.552042	0.436189	0.54176	0.530622	0.487659	0.40251	0.4649	0.3886	0.61077	0.359397	0.531012	0.663666	0.662105	0.587646	0.55169	2.87451e-06	7.67075e-18	9.62734e-56	9.9883e-08	4.48147e-07	1.89229e-57	1.63581e-24	4.92103e-27	2.3626e-36	3.18441e-10	3.57334e-40	5.58821e-18	5.34877e-56	3.06867e-57
Inhibitory	PDCD1	0.152303	0.567154	0.818762	0.577223	0.583154	0.661919	0.623674	0.479445	0.590488	0.451221	0.603023	0.625429	0.759632	0.608507	0.680475	0.610868	0.491959	0.527939	0.590861	0.564216	0.59109	0.673988	0.504053	0.497992	0.504124	0.40386	0.542545	0.466345	0.329289	0.522782	0.620889	0.410081	0.549555	0.0454574	1.75946e-11	5.25165e-37	4.10593e-46	1.26502e-10	3.09373e-11	1.84003e-58	5.84245e-18	4.76107e-36	2.08509e-22	2.00487e-10	1.14457e-32	1.02435e-34	1.81649e-51	1.08453e-71
Inhibitory	SLAMF7	0.0548839	0.247821	0.801683	0.724342	0.552372	0.549048	0.700282	0.661717	0.702222	0.551799	0.729554	0.732679	0.62472	0.748163	0.573069	0.618191	0.529543	0.531713	0.51071	0.646458	0.676318	0.680013	0.522168	0.765054	0.435208	0.26029	0.597749	0.578128	0.426633	0.46551	0.728269	0.477465	0.401959	0.473255	0.00657968	1.92839e-34	4.1305e-83	1.75817e-09	1.61162e-07	2.53606e-79	1.19557e-37	4.19132e-56	9.30576e-35	1.61121e-16	1.02228e-49	1.17733e-20	7.12713e-90	1.50904e-46
Inhibitory	CTLA4	0.0570439	0.309312	0.834748	0.755036	0.462039	0.660298	0.705125	0.628428	0.59262	0.561476	0.606935	0.739895	0.782026	0.668953	0.694359	0.702768	0.516198	0.602738	0.719916	0.53722	0.609631	0.660234	0.633084	0.767536	0.572249	0.706696	0.547288	0.522633	0.347496	0.5647	0.661378	0.361004	0.397205	0.455992	0.000619526	1.15358e-39	4.50086e-94	1.01665e-06	3.5905e-11	7.23425e-81	4.69784e-33	2.32732e-36	3.53028e-36	1.42409e-10	3.66502e-51	5.54443e-38	1.63705e-65	9.34991e-76
Inhibitory	TIGIT	0.166428	0.301559	0.853914	0.807002	0.714605	0.659253	0.718893	0.655943	0.700818	0.580595	0.735735	0.759823	0.83558	0.729096	0.728018	0.647103	0.511912	0.6736	0.659458	0.692995	0.710928	0.732127	0.626133	0.86398	0.42232	0.610671	0.6062	0.552975	0.438473	0.52819	0.662935	0.391009	0.231759	0.0286378	0.000859671	2.97445e-43	6.5261e-117	3.33692e-17	3.95006e-11	1.95273e-85	8.24415e-37	8.55873e-56	3.97145e-39	6.62965e-17	2.04016e-55	1.17901e-47	3.18556e-83	1.20626e-86
Inhibitory	LAG3	0.154346	-0.139338	0.748328	0.65301	0.586802	0.6825	0.581703	0.53366	0.475289	0.463698	0.614564	0.582951	0.490675	0.425928	0.5719	0.569407	0.476857	0.441329	0.49722	0.486953	0.393937	0.477928	0.361113	0.485629	0.501678	0.212501	0.375011	0.280899	0.217705	0.412088	0.34058	0.169859	0.203646	0.0426052	0.130703	8.22448e-28	1.38676e-62	9.0913e-11	4.30001e-12	2.60077e-49	1.33693e-22	3.40952e-22	1.00029e-23	7.20965e-11	1.30453e-27	3.57792e-12	3.10705e-23	2.52758e-46
Inhibitory	C10orf54	-0.262232	0.278588	0.529579	0.277637	0.467954	0.605912	0.439404	0.549373	0.521474	0.309746	0.650963	0.526349	0.541842	0.6362	0.315224	0.522742	0.443887	0.364962	0.206669	0.35723	0.515541	0.64652	0.498678	0.602862	0.673937	0.155545	0.496516	0.471091	0.408017	0.29401	0.460383	0.604402	0.425422	0.000491559	0.00215547	4.49907e-12	2.25962e-10	7.07411e-07	3.2847e-09	1.98608e-26	4.15225e-24	4.04736e-27	9.08212e-11	2.14407e-12	6.32816e-22	5.70009e-15	1.63606e-57	2.05562e-13
Inhibitory	CD274	0.388985	0.294086	0.779866	0.536939	0.658217	0.697821	0.427194	0.152277	0.537071	0.468884	0.574078	0.670742	0.464405	0.671789	0.501056	0.278134	0.418728	0.35861	0.256557	0.429278	0.49976	0.577712	0.416517	0.253915	0.525144	0.326189	0.103482	0.300088	0.412099	0.347777	0.545804	0.279961	0.600641	1.22983e-07	0.00116901	1.65789e-31	5.56392e-39	5.58022e-14	8.8903e-13	6.3634e-25	0.00965094	5.84317e-29	2.72772e-24	2.1955e-09	5.35515e-39	6.59209e-11	2.9709e-66	2.82336e-34
Inhibitory	IDO1	0.000496991	0.436206	0.738374	0.561583	0.755515	0.621208	0.394149	0.157256	0.51736	0.412671	0.569303	0.555453	0.558977	0.523284	0.547263	0.471938	0.43548	0.524562	0.481958	0.446806	0.507812	0.539662	0.359946	0.745222	0.46753	0.298289	-0.0170224	0.241365	0.431177	0.326675	0.106002	0.374901	0.516167	0.994822	7.08932e-07	9.32266e-27	3.15245e-43	4.49024e-20	1.00669e-09	3.82484e-21	0.00750043	1.19394e-26	1.16532e-18	3.18751e-09	1.03085e-24	5.11012e-16	3.80895e-36	8.33836e-42
Inhibitory	ADORA2A	0.0436435	0.387282	0.0270832	0.320604	0.656328	0.565999	0.307655	0.505792	0.376359	0.378771	0.654254	0.720257	0.591389	0.511249	0.692196	0.556881	0.446558	0.383637	0.522236	0.582902	0.41278	0.27043	0.382056	0.574096	0.151478	0.287867	0.236522	0.0148375	0.17473	-0.0803825	0.242437	-0.00582335	-0.0389853	0.568575	1.35392e-05	0.743859	1.64059e-13	6.96298e-14	5.44946e-08	4.40784e-13	4.11711e-20	7.32149e-14	9.64618e-16	1.52382e-12	2.46031e-47	3.57965e-18	2.57418e-34	4.16084e-75
Inhibitory	EDNRB	0.0316094	0.124768	-0.0897897	-0.18453	0.125451	-0.282109	0.187382	0.114345	0.394673	0.3016	0.499102	0.419942	0.659561	0.408272	0.389709	0.458478	0.189241	0.402721	0.357732	0.364354	0.213816	0.404617	0.319954	0.396674	0.543678	0.428117	0.266579	0.173427	0.129309	0.312694	-0.0424505	0.0487653	0.10075	0.67972	0.176381	0.277802	3.06958e-05	0.208989	0.0117737	1.41071e-05	0.0525712	3.33264e-15	2.92867e-10	4.10489e-07	9.87493e-14	1.36463e-23	2.62685e-21	3.11136e-20
Inhibitory	IL13	0.112378	0.224713	0.0723179	0.199103	0.13653	0.297799	0.155781	0.188731	0.122788	0.0895211	0.414032	0.446572	0.279662	0.331644	0.428894	0.353813	0.295919	0.319973	0.305267	0.208241	0.111463	0.31217	0.305179	0.238488	0.276595	0.260889	0.169174	0.124224	0.142026	0.103126	-0.281014	-0.0104927	-0.0383422	0.141006	0.0140118	0.382407	6.67122e-06	0.171215	0.00768805	0.000318356	0.00129128	0.0182937	0.0671522	4.08448e-05	1.59959e-15	0.000156456	3.58006e-14	1.35605e-24
Inhibitory	IL12A	0.125234	0.0586829	0.0964177	0.304675	0.41003	0.386641	0.511573	0.33998	0.371473	0.315059	0.258312	0.125008	0.421271	0.507707	0.428878	0.173061	0.2859	0.173898	0.281202	0.21134	0.199769	0.367184	0.248159	0.365837	0.466686	0.271217	0.263803	0.0779093	0.0774706	-0.214392	0.508267	-0.0513707	0.0804448	0.100647	0.526117	0.243718	2.75255e-12	1.87048e-05	0.000432044	1.10072e-36	3.18263e-09	1.61668e-13	4.14969e-11	0.0129146	0.0339592	4.75034e-09	8.6175e-34	1.36218e-24
Inhibitory	TGFB1	-0.038698	0.292389	0.396484	0.219053	0.173089	0.384189	0.231846	0.386335	0.424598	0.432313	0.49157	0.518832	0.376088	0.502355	-0.0129053	0.0448682	0.254568	0.168147	0.170117	0.427941	0.189631	0.364021	0.333238	0.361928	0.384823	0.104383	0.209924	0.162768	0.317188	0.183694	0.436859	0.399389	0.542777	0.613213	0.00125208	6.08396e-07	6.83608e-07	0.0819073	0.000473205	6.71546e-08	1.09534e-11	1.39139e-17	1.64848e-20	6.49588e-07	3.01048e-21	2.29749e-07	5.20939e-33	0.769505
Inhibitory	KIR2DL1	0.187999	-0.0153169	0.527394	0.167658	0.334222	0.34844	0.239753	0.185345	0.211527	0.355586	0.381849	0.447455	0.291256	0.146023	0.358866	0.319917	0.320622	0.366676	0.30799	0.319846	0.339144	0.359439	0.131185	0.0536168	0.396558	0.238129	0.12124	0.215904	0.313774	0.118994	0.373287	0.172097	0.16941	0.0132515	0.868681	5.70776e-12	0.000155974	0.000596591	0.00165021	2.29431e-08	0.00158236	4.20448e-05	6.21159e-14	0.000172748	1.38636e-15	8.00272e-05	0.00112168	3.44628e-17
Inhibitory	KIR2DL3	0.0877757	0.0779798	0.593593	0.324904	0.398114	0.550482	0.24295	0.185024	0.299154	0.438079	0.328299	0.415745	0.286845	0.162823	0.445108	0.373466	0.373746	0.460274	0.350393	0.390358	0.440301	0.415566	0.236115	0.256623	0.205457	0.31022	0.369158	0.291358	0.275182	0.307571	0.361103	0.0696644	0.292602	0.250821	0.399248	1.85361e-15	7.44132e-14	3.41524e-05	1.47373e-07	1.47011e-08	0.0016128	4.57774e-09	4.47521e-21	0.00139868	1.83076e-13	0.000103633	0.000275059	1.42435e-26
Stimulaotry	CD27	-0.0166632	0.467009	0.811655	0.247783	0.655311	0.702501	0.644786	0.640454	0.679185	0.492848	0.693786	0.674392	0.806577	0.643632	0.652403	0.641535	0.540864	0.576829	0.615794	0.682367	0.674195	0.725413	0.514511	0.831843	0.0785918	0.550683	0.456839	0.506166	0.301176	0.481117	0.703243	0.452838	0.352595	0.827744	8.60582e-08	6.59543e-36	1.72999e-08	7.83955e-14	5.38548e-13	1.29487e-63	1.19547e-34	3.08457e-51	5.0038e-27	1.76677e-14	1.47815e-39	4.86045e-42	3.04978e-59	3.99294e-64
Stimulaotry	CD28	0.0528895	0.733907	0.841085	0.759032	0.560667	0.637295	0.686267	0.654158	0.66679	0.490632	0.697648	0.747789	0.850734	0.633243	0.745727	0.717779	0.521328	0.649191	0.666432	0.752908	0.426573	0.697223	0.648554	0.85397	0.653804	0.457003	0.313191	0.491231	0.405411	0.264875	0.515632	0.265397	0.371322	0.489507	2.21669e-21	8.47909e-41	1.27585e-95	8.88204e-10	2.70351e-10	5.05154e-75	1.48496e-36	8.46768e-49	9.15127e-27	1.09987e-14	8.44489e-53	4.81532e-51	7.73901e-57	4.67396e-93
Stimulaotry	PRF1	0.220712	0.525548	0.748028	0.614642	0.619734	0.721986	0.58214	0.672384	0.684444	0.587771	0.409251	0.613704	0.729539	0.667906	0.649378	0.641756	0.475434	0.576156	0.533645	0.594971	0.657066	0.707605	0.50126	0.678213	0.596411	0.525419	0.450227	0.529513	0.403344	0.43946	0.72239	0.317358	0.474453	0.00352238	8.41175e-10	8.86221e-28	1.09757e-53	3.7899e-12	5.99197e-14	2.12122e-49	3.00726e-39	2.61845e-52	2.76105e-40	5.10812e-05	3.39874e-31	7.52407e-31	3.0585e-65	2.33827e-63
Stimulaotry	CD40LG	0.0730507	0.746714	0.830376	0.743131	0.558499	0.610088	0.697364	0.695459	0.740114	0.55384	0.544115	0.563495	0.775632	0.750176	0.666529	0.682001	0.447422	0.561186	0.502706	0.699153	0.687335	0.762125	0.6694	0.905524	0.471974	0.614384	0.434426	0.552948	0.412977	0.579696	0.726238	0.466047	0.51697	0.339505	1.87149e-22	6.55216e-39	1.23328e-89	1.06367e-09	2.39323e-09	2.08747e-78	6.01121e-43	3.21977e-65	4.70942e-35	2.07199e-08	1.56157e-25	5.18769e-37	1.30604e-90	7.89457e-68
Stimulaotry	ICOS	0.0983127	0.65276	0.821676	0.793343	0.664609	0.700341	0.753104	0.697368	0.661386	0.603801	0.7123	0.761713	0.812704	0.777717	0.732776	0.760066	0.522542	0.610358	0.694916	0.682045	0.670489	0.686828	0.705992	0.806842	0.560369	0.660418	0.577884	0.572558	0.42861	0.520452	0.704006	0.491854	0.539567	0.198148	8.69978e-16	1.80161e-37	2.81009e-110	2.60754e-14	6.79553e-13	4.48778e-98	2.86487e-43	9.00635e-48	5.59529e-43	1.69763e-15	7.66703e-56	3.82543e-43	1.85184e-101	2.56539e-88
Stimulaotry	ITGB2	-0.257903	0.518136	0.761421	0.730871	0.61142	0.701354	0.577815	0.591669	0.659581	0.546917	0.652234	0.713575	0.60072	0.671751	0.647489	0.63859	0.49605	0.51665	0.593597	0.676465	0.59692	0.560582	0.522971	0.729334	0.364521	0.220803	0.485139	0.620671	0.36536	0.365454	0.752046	0.603534	0.683389	0.000613151	1.58777e-09	2.8217e-29	2.57901e-85	8.75204e-12	6.09501e-13	1.57218e-48	1.37492e-28	1.96269e-47	4.65872e-34	1.88019e-12	4.16129e-46	7.7247e-19	3.0404e-66	6.97812e-63
Stimulaotry	CXCL10	-0.000137331	0.062101	0.743724	0.722557	0.683818	0.697057	0.689479	0.481764	0.517797	0.538157	0.609025	0.574588	0.489661	0.52841	0.518614	0.578051	0.492992	0.460868	0.500736	0.419856	0.644656	0.520351	0.482599	0.599991	0.546532	0.351424	0.523323	0.46492	0.434463	0.597311	0.68969	0.427382	0.601634	0.998569	0.502259	2.56367e-27	1.61445e-82	2.35939e-15	9.63997e-13	5.49084e-76	3.84178e-18	1.06525e-26	7.85044e-33	1.18392e-10	1.0608e-26	4.02248e-12	6.01018e-37	5.30878e-37
Stimulaotry	CXCL9	-0.0383239	0.16943	0.796052	0.71809	0.673992	0.771422	0.697487	0.51033	0.623636	0.537907	0.604782	0.63445	0.597948	0.565047	0.588182	0.529791	0.493475	0.512093	0.524263	0.507981	0.648777	0.65816	0.483362	0.703154	0.618792	0.36901	0.585077	0.474436	0.454354	0.570286	0.692657	0.342052	0.486664	0.616651	0.0654608	1.19285e-33	4.66163e-81	8.24758e-15	8.90396e-17	1.91112e-78	1.67827e-20	3.72619e-41	8.50023e-33	1.72014e-10	7.62544e-34	1.22449e-18	4.24922e-43	1.58683e-49
Stimulaotry	GZMA	0.118321	0.145318	0.803844	0.707906	0.66394	0.713031	0.701908	0.678234	0.74101	0.576609	0.592689	0.634505	0.695108	0.662439	0.58294	0.61953	0.452597	0.537587	0.484307	0.61372	0.651396	0.751996	0.573886	0.647151	0.488553	0.411183	0.436097	0.486623	0.371832	0.529008	0.727403	0.572779	0.512746	0.121036	0.114822	9.43527e-35	7.85645e-78	2.8261e-14	1.68112e-13	7.74453e-80	3.7365e-40	1.87549e-65	1.69731e-38	4.84218e-10	7.49848e-34	5.10679e-27	7.6841e-64	1.78338e-48
Stimulaotry	CCL5	-0.0315119	0.132337	0.842944	0.707717	0.643712	0.726864	0.629715	0.664622	0.70941	0.550822	0.67838	0.644515	0.7652	0.655039	0.526417	0.677014	0.470939	0.59602	0.558459	0.636767	0.70712	0.719349	0.568866	0.719325	0.338073	0.445645	0.533768	0.574096	0.30484	0.527033	0.793525	0.535916	0.578882	0.680653	0.151371	3.85903e-41	8.99187e-78	2.93566e-13	3.3578e-14	6.7763e-60	4.4513e-38	1.01544e-57	1.2872e-34	1.08954e-13	3.33398e-35	1.70783e-35	5.42567e-62	2.8957e-38
Stimulaotry	IFNG	0.118786	0.00599778	0.753165	0.619129	0.577278	0.711264	0.622443	0.442102	0.524108	0.499213	0.481094	0.52334	0.505463	0.581737	0.53966	0.477725	0.419067	0.496148	0.507055	0.463347	0.545332	0.563478	0.411487	0.589308	0.594821	0.558814	0.35872	0.349007	0.419674	0.423042	0.56693	0.158211	0.391067	0.11957	0.948383	2.42499e-28	1.15614e-54	2.1354e-10	2.05137e-13	3.57377e-58	3.27781e-15	2.0091e-27	8.61845e-28	1.20813e-06	1.18702e-21	6.20127e-13	3.65429e-46	1.74257e-40
Stimulaotry	TNFRSF9	-0.064887	0.169887	0.750946	0.735622	0.723085	0.669436	0.628061	0.439448	0.476416	0.482245	0.628446	0.699697	0.633793	0.674014	0.67073	0.622451	0.496013	0.562675	0.582102	0.648038	0.430957	0.610362	0.470524	0.702845	0.658386	0.118818	0.549404	0.489204	0.374152	0.553799	0.257579	0.385476	0.325828	0.396347	0.0647265	4.26095e-28	5.83298e-87	9.34323e-18	1.53216e-11	1.6858e-59	4.99437e-15	2.63766e-22	8.64463e-26	1.99156e-11	1.1508e-43	2.1997e-21	7.68548e-67	5.70416e-69
Stimulaotry	CD80	0.17652	0.208868	0.705008	0.677078	0.609586	0.436763	0.649284	0.483508	0.581246	0.572259	0.638576	0.699004	0.610336	0.562008	0.642414	0.679137	0.440242	0.447822	0.574957	0.637813	0.569619	0.483438	0.661622	0.616075	0.432342	0.496396	0.624072	0.508914	0.348689	0.482556	0.428328	0.513866	0.535881	0.0201684	0.0226291	1.51371e-23	7.34813e-69	1.0492e-11	5.71644e-05	9.14131e-65	2.79689e-18	9.96554e-35	8.09828e-38	7.47424e-12	1.51111e-43	1.5079e-19	1.47234e-42	1.2677e-61
Stimulaotry	IL2RA	0.230552	0.293856	0.758788	0.698604	0.650961	0.547241	0.493837	0.548877	0.638341	0.558964	0.692487	0.756606	0.638708	0.608645	0.677996	0.618121	0.525066	0.576037	0.649628	0.640569	0.524417	0.553897	0.508831	0.701862	0.43923	0.414806	0.350117	0.519848	0.43533	0.470186	0.539305	0.222564	0.386252	0.00227566	0.00117998	5.65532e-29	5.28372e-75	1.29479e-13	1.80266e-07	6.20846e-34	4.64616e-24	1.26974e-43	8.33976e-36	2.06879e-14	1.05718e-54	8.65817e-22	1.70107e-51	5.46203e-71
Stimulaotry	IL1B	0.289691	0.235181	0.562316	0.648946	0.318836	0.500238	0.535212	0.493604	0.508463	0.575748	0.564063	0.548879	0.406595	0.668632	0.193638	0.257565	0.214393	0.0929591	0.104605	0.150038	0.380862	0.419078	0.402176	0.497004	0.447798	0.379036	0.629972	0.560707	0.45674	0.398732	0.595172	0.653502	0.642952	0.000110683	0.0100338	1.02989e-13	1.39849e-61	0.00109048	2.67595e-06	1.29898e-40	4.29774e-19	1.17882e-25	2.3164e-38	4.76662e-09	4.64406e-24	1.78492e-08	1.98315e-65	9.05654e-06
Stimulaotry	TNFSF4	0.45486	0.570116	0.0957917	0.555637	0.386618	0.607238	0.603921	0.369917	0.237138	0.293965	0.56029	0.522269	0.417448	0.249807	0.463663	0.478862	0.436498	0.517514	0.461998	0.438786	0.190037	0.309454	0.339315	0.0966826	0.572006	0.230046	0.255987	0.274141	0.338043	0.288602	-0.0770847	0.25449	0.337994	3.2392e-10	1.3084e-11	0.246807	3.59581e-42	5.97591e-05	2.97195e-09	5.50389e-54	9.06519e-11	4.11133e-06	8.4941e-10	6.34077e-09	1.48279e-21	6.74807e-09	1.76729e-08	5.68808e-29
Stimulaotry	BTN3A1	0.280382	0.503943	0.629889	0.64653	0.572935	0.787679	0.6125	0.462628	0.401168	0.341476	0.603657	0.530656	0.604708	0.645727	0.561176	0.59637	0.399198	0.493451	0.44284	0.508792	0.428938	0.570493	0.54711	0.252959	0.719471	0.292202	0.427121	0.328525	0.327299	0.327929	0.21022	0.333335	0.393843	0.000186712	5.14067e-09	9.7994e-18	5.43339e-61	3.12372e-10	7.24434e-18	6.84988e-56	1.11231e-16	1.06287e-15	6.66682e-13	1.89743e-10	2.54398e-22	3.9494e-19	9.72696e-60	2.60578e-44
Stimulaotry	BTN3A2	0.199546	0.557778	0.678643	0.589343	0.340152	0.744328	0.510794	0.398583	0.413603	0.321572	0.402198	0.415553	0.569918	0.581124	0.418265	0.415717	0.336977	0.411887	0.319567	0.412739	0.445846	0.496401	0.437422	0.217477	0.639957	0.22556	0.351099	0.348083	0.16202	0.145046	0.0536577	0.316098	0.485472	0.00848562	4.40828e-11	2.60652e-21	1.85489e-48	0.000468868	3.79895e-15	1.46501e-36	2.09289e-12	1.11047e-16	1.55499e-11	7.06176e-05	1.8827e-13	1.01739e-16	4.77013e-46	2.35854e-23
Stimulaotry	CD40	0.0960776	-0.241482	0.786135	0.409577	0.430913	0.307303	0.376605	0.332824	0.346052	0.298815	0.500039	0.497772	0.506257	0.614738	0.49231	0.401468	0.33574	0.400402	0.48982	0.473222	0.397611	0.616034	0.53267	0.510119	0.205349	0.363088	-0.00907407	0.225778	0.36509	0.375698	0.271593	0.449412	0.580204	0.208589	0.00815166	2.58054e-32	8.28281e-22	6.15212e-06	0.00587224	2.64776e-19	7.05845e-09	8.07141e-12	4.33454e-10	3.87401e-07	1.9472e-19	5.63082e-13	8.93592e-53	5.6318e-33
Stimulaotry	TNFRSF4	0.0815492	-0.182985	0.563906	0.204307	0.379372	0.412185	0.09316	0.299803	0.328063	0.358297	0.519214	0.547545	0.38646	0.468899	0.502436	0.507279	0.414659	0.478971	0.589471	0.409475	0.207197	0.393115	0.250286	0.522422	0.313642	0.35402	0.215025	0.22209	0.114776	0.203289	0.227126	0.109829	0.276006	0.286146	0.0463811	8.48103e-14	3.76113e-06	8.41352e-05	0.000160366	0.0320085	2.1547e-07	1.04599e-10	3.88315e-14	1.14016e-07	6.27705e-24	9.92112e-08	1.99913e-28	1.74715e-34
Stimulaotry	ENTPD1	-0.10172	0.167899	0.46642	0.0628209	0.405205	0.0148664	0.44427	0.512976	0.646133	0.493534	0.646234	0.656332	0.63782	0.583096	0.628454	0.648971	0.45479	0.567821	0.566007	0.602807	0.360393	0.510033	0.539317	0.515308	0.66495	0.452857	0.550835	0.298377	0.437845	0.360571	0.264588	0.512661	0.608163	0.182967	0.0679699	2.30502e-09	0.159067	2.39347e-05	0.896538	4.79469e-27	9.88126e-21	5.50488e-45	4.14662e-27	3.477e-12	7.24929e-37	1.02605e-21	2.01973e-46	2.79979e-58
Stimulaotry	ICAM1	0.0398315	0.037169	0.675642	0.465809	0.328576	0.493799	0.439912	0.442751	0.422776	0.409836	0.649162	0.644173	0.564315	0.565402	0.540402	0.499539	0.46942	0.398148	0.523937	0.466504	0.457929	0.437873	0.27509	0.212805	0.446024	0.260993	0.636397	0.568191	0.44308	0.347017	0.505319	0.178762	0.591578	0.602847	0.688181	4.52797e-21	1.64957e-28	0.000747099	3.75628e-06	1.71435e-26	2.95552e-15	1.97333e-17	2.10596e-18	2.58018e-12	3.71509e-35	2.34267e-16	3.67251e-43	1.29991e-40
Stimulaotry	TNF	-0.0890649	0.249733	0.736438	0.526246	0.467078	0.619288	0.328672	0.432393	0.469846	0.434845	0.520212	0.558519	0.497903	0.622679	0.350439	0.379011	0.346088	0.221467	0.458043	0.359503	0.372774	0.28318	0.34685	0.437463	0.429742	0.448185	0.514137	0.326606	0.360317	0.61901	0.547858	0.52801	0.405255	0.243902	0.0061616	1.47581e-26	3.03011e-37	7.46765e-07	1.17195e-09	8.13259e-15	1.5027e-14	1.16255e-21	9.32744e-21	1.06762e-07	5.05012e-25	1.5353e-12	1.74288e-54	2.05814e-16
Stimulaotry	TLR4	-0.218924	0.216408	0.613769	0.468602	0.450107	0.296221	0.484131	0.57824	0.536346	0.553608	0.290816	0.37611	0.605424	0.60561	0.636138	0.579926	0.360095	0.526275	0.494324	0.580679	0.463029	0.567704	0.607884	0.648234	0.577029	0.479341	0.341238	0.335159	0.45344	0.492197	0.50649	0.445602	0.300788	0.00380596	0.0180837	1.09283e-16	7.09304e-29	2.07031e-06	0.00803296	1.70569e-32	4.27986e-27	7.15136e-29	5.08992e-35	0.00491845	4.14162e-11	3.4976e-19	7.20488e-51	4.24566e-60
Stimulaotry	IL2	0.0709435	0.234857	0.515368	0.552773	0.499021	0.541964	0.531215	0.513633	0.485807	0.287218	0.500258	0.492926	0.465672	0.512704	0.53809	0.433345	0.2459	0.407332	0.456139	0.421363	0.420104	0.590419	0.478201	0.651094	0.439451	0.486898	0.222043	0.302564	0.156737	0.309594	0.265068	0.0829079	0.195593	0.353656	0.0101403	2.05136e-11	1.14157e-41	9.37733e-08	2.4914e-07	6.30517e-40	8.65885e-21	2.99127e-23	2.12062e-09	3.82195e-07	4.88297e-19	5.76019e-11	1.56047e-34	3.23298e-40
Stimulaotry	SELP	0.0748894	0.23866	0.502623	0.530374	0.178503	0.169119	0.31809	0.439519	0.432211	0.35295	0.426765	0.547952	0.621236	0.54916	0.428616	0.492276	0.211143	0.415953	0.387184	0.466358	0.415307	0.597516	0.401975	0.735389	0.341277	0.456148	0.455201	0.397639	0.348372	0.468502	0.473947	0.207916	0.264071	0.327456	0.00895224	7.54423e-11	6.58506e-38	0.0726511	0.136236	6.31379e-14	4.93851e-15	3.15673e-18	9.76447e-14	2.21377e-05	5.72628e-24	2.21004e-20	2.44805e-40	1.46323e-24
Stimulaotry	TNFRSF14	-0.0513035	0.235063	0.699864	0.141915	0.0476104	0.378307	0.165819	0.0707222	0.313945	0.388753	0.26823	0.075765	0.184603	0.0341537	0.584014	0.49201	0.227701	0.438051	0.261815	0.250997	0.446776	0.33726	0.37434	0.248397	0.45338	0.254284	0.143998	0.154185	0.187759	0.374064	0.221764	0.367683	0.490337	0.50264	0.0100723	4.31967e-23	0.00140196	0.634655	0.000586947	0.000125565	0.231512	6.9672e-10	1.44491e-16	0.00973345	0.199834	0.0136327	0.448349	1.09013e-48
Stimulaotry	TNFRSF18	0.132096	-0.141852	0.682908	0.559458	0.443587	0.527891	0.32556	0.370827	0.425018	0.361766	0.548556	0.550841	0.444446	0.119266	0.0785242	-0.0628161	0.261497	0.156326	0.208555	0.229143	0.421839	0.00406276	0.130348	0.400521	0.170643	0.271485	0.335666	0.457372	0.124692	0.135084	0.483	0.135969	0.128191	0.0831928	0.123834	1.17578e-21	7.56648e-43	3.0196e-06	5.75035e-07	1.49842e-14	8.0882e-11	1.28319e-17	2.11462e-14	1.50636e-08	2.97373e-24	5.14006e-10	0.0079008	0.0741608
Stimulaotry	CD70	0.01198	-0.0650936	0.0422296	0.500562	0.337972	0.409414	0.384425	0.102418	0.51039	0.392331	0.326261	0.388535	0.315732	0.385012	0.311658	0.409547	0.377022	0.0930933	0.398769	0.285804	0.170913	0.381969	0.430691	0.61606	0.0110437	-0.107217	0.29685	0.287516	0.325872	0.0698489	0.2696	0.242462	0.347826	0.875689	0.481845	0.61032	2.55828e-33	0.000512567	0.000179266	4.1332e-20	0.0827242	7.21997e-26	7.19986e-17	0.0015039	8.17695e-12	1.76242e-05	6.14961e-19	3.9397e-13
Stimulaotry	ICOSLG	0.440809	-0.189447	-0.0893105	0.213186	0.250064	0.418371	0.0696454	0.152467	0.148648	0.180904	0.211234	0.0660639	0.45728	0.326466	0.343841	0.183592	0.144358	0.1862	0.201232	0.241004	0.243011	0.131589	0.169328	0.449172	-0.172497	0.00482747	0.499322	0.26548	0.0910997	0.283392	0.433416	0.33337	0.366571	1.28216e-09	0.0390622	0.280385	1.36695e-06	0.0112512	0.000124619	0.109262	0.00955947	0.00421414	0.000197095	0.0432536	0.263786	1.39331e-10	9.32477e-14	8.03648e-16
Stimulaotry	IL1A	0.0721806	0.0596292	-0.108822	0.392401	0.178963	0.340947	0.26439	0.425922	0.163177	0.358632	0.377335	0.276496	0.262763	0.407685	-0.0559503	-0.00754522	0.114252	0.0141039	0.0177783	0.111488	0.191203	0.207528	0.252498	0.324212	0.0228743	0.170761	0.503628	0.314466	0.416259	0.312643	0.265415	0.556158	0.61943	0.345304	0.519455	0.187984	5.31853e-20	0.0719046	0.0021065	6.30195e-10	4.03654e-14	0.00166084	3.6625e-14	0.00020904	1.88754e-06	0.000394892	3.03082e-21	0.203612
Stimulaotry	CX3CL1	-0.23688	0.0539208	-0.155339	0.319469	0.0394232	0.121064	0.154914	0.0627259	0.296913	0.304141	0.359546	0.277881	0.331052	0.631208	0.371828	0.123362	0.375183	0.384628	0.310891	0.322374	0.208975	0.382612	0.334354	0.110262	0.412017	0.345078	0.406624	0.19476	0.337132	0.379551	0.0889175	-0.0296709	-0.080715	0.00170183	0.560283	0.0594005	2.01693e-13	0.694023	0.287869	0.000344108	0.288731	6.03353e-09	2.04063e-10	0.000431586	1.66812e-06	6.37361e-06	2.23321e-56	1.98399e-18
Stimulaotry	TNFSF9	-0.0628876	-0.204195	-0.146137	0.460198	0.146196	0.442692	0.404884	0.125772	0.352117	0.32323	0.0163481	0.162886	0.202924	0.516529	-0.0550908	-0.00336885	0.21555	0.047002	0.00938396	0.107393	0.0662039	0.302898	0.130275	0.176413	0.0192261	0.145185	0.165552	0.474701	0.332918	0.0754371	-0.122242	0.452279	0.0329814	0.411091	0.0259126	0.0763465	8.78072e-28	0.142594	4.40359e-05	2.51719e-22	0.0328747	3.27654e-12	1.20652e-11	0.87708	0.00559219	0.0065957	4.13802e-35	0.210655
Stimulaotry	HMGB1	0.340221	0.480589	-0.191906	0.193614	0.240786	0.478645	0.371849	0.246966	0.270136	0.147447	-0.0631909	-0.153296	0.267747	0.304192	0.22675	-0.110906	0.0214601	0.0861354	-0.0198189	-0.14168	-0.111477	0.11532	-0.0335404	-0.0512944	0.28775	0.0753357	0.237544	0.188458	0.253406	0.139092	-0.0438012	-0.000878637	-0.00363939	4.65335e-06	3.17361e-08	0.0194598	1.20142e-05	0.0147757	8.12418e-06	7.99608e-19	2.24746e-05	1.36553e-07	0.00248058	0.549561	0.00917054	0.000302415	4.66925e-12	1.82467e-07
Stimulaotry	IFNA1	0.0265794	-0.0182425	-0.106709	0.193685	0.233464	-0.0281566	0.0554814	0.0608094	0.0132094	0.0686299	0.0111004	0.0778801	-0.0469734	0.143752	0.0201268	0.0834642	0.120699	0.0449967	0.0695645	0.0398223	-0.100807	0.0614201	0.0520861	-0.101902	0.0694337	-0.0229381	-0.00111348	-0.0361251	0.235531	0.268545	0.131232	-0.131196	0.00764948	0.728498	0.843892	0.196755	1.19244e-05	0.018199	0.805434	0.202223	0.303746	0.80035	0.160833	0.916361	0.187529	0.533526	0.00134192	0.647658
Stimulaotry	IFNA2	0.104756	0.176614	0.149147	-0.00199848	0.0961247	-0.0426313	-0.0530284	-0.0409407	0.00483526	-0.000136219	0.0625115	0.169585	-0.132518	0.0700601	0.0989329	0.0240568	0.0679324	-0.0124524	-0.00478953	-0.0144365	0.00156276	0.00811287	-0.0250469	NA	0.26591	-0.125842	0.115163	-0.0713948	0.0507598	-0.0365789	-0.103298	0.00101119	-0.0588182	0.170174	0.0546773	0.07042	0.964303	0.336515	0.709114	0.222927	0.488902	0.926247	0.997782	0.55387	0.00389712	0.0778442	0.119539	0.0243374
SBK1		DLBC	LAML	HNSC	THCA	PCPG	TGCT	SKCM	ESCA	LUAD	LUSC	PRAD	KICH	BRCA	STAD	UCS	OV	UCEC	READ	UVM	LIHC	KIRC	PAAD	COAD	THYM	ACC	CHOL	GBM	LGG	KIRP	CESC	SARC	BLCA	MESO	DLBC	LAML	HNSC	THCA	PCPG	TGCT	SKCM	ESCA	LUAD	LUSC	PRAD	KICH	BRCA	STAD	UCS
TYPE	GENE	Correlation coefficient																																	p-value
Inhibitory	BTLA	0.417438	0.29485	0.165403	-0.171873	-0.0759032	-0.29609	0.0475779	0.0233829	-0.169311	-0.110374	-0.0502086	-0.076025	-0.097712	-0.0871119	-0.1299	0.0736205	-0.0473991	0.00849765	0.199689	0.0505266	0.0887685	0.0418278	0.108165	0.0735619	-0.160384	-0.518668	-0.119798	-0.250443	0.0650795	-0.114072	-0.140406	-0.251801	-0.0428053	0.00350796	8.21823e-05	0.000155897	0.000105379	0.315321	0.000258356	0.634887	0.7547	0.000116531	0.013723	0.264872	0.544045	0.00122508	0.0766486	0.335506
Inhibitory	PDCD1	0.566884	0.312453	0.054239	-0.00695354	-0.126102	-0.0752643	-0.0515354	-0.127915	-0.109054	-0.0851054	-0.0395842	-0.0428245	-0.0609802	0.130972	-0.0665542	-0.0633537	-0.137463	0.255628	0.234561	0.17686	0.0847222	0.0213623	0.0803126	0.607277	-0.442871	-0.284339	0.0245847	-0.160999	-0.012077	-0.14004	-0.124269	-0.270805	0.0784189	3.26282e-05	2.84976e-05	0.217806	0.876253	0.0944298	0.363268	0.606966	0.0861525	0.0134597	0.0577122	0.379504	0.73279	0.0439376	0.0076229	0.622799
Inhibitory	ARG1	0.542444	0.182424	0.0275151	0.12407	0.0756782	0.204805	0.00994909	-0.0601621	0.0263655	0.0389054	0.0528331	-0.261241	-0.00770096	-0.0511265	0.200564	0.133182	0.024127	0.312796	0.123995	-0.185232	-0.00734568	0.138154	-0.0272954	0.010093	0.092595	-0.250157	-0.0445279	-0.212683	0.179597	0.131203	0.140841	0.0777066	0.171833	8.19066e-05	0.0162965	0.532077	0.0052834	0.316761	0.0125265	0.920944	0.421097	0.5513	0.386295	0.240671	0.0341138	0.799346	0.299361	0.134672
Inhibitory	IL4	0.30724	0.0639624	0.0582906	-0.0419824	0.0475041	0.172734	0.0654142	-0.0172772	0.0793628	-0.0552406	0.032449	0.0738844	-0.0466957	-0.0742764	-0.0187893	0.0132781	-0.169615	-0.0916055	0.0372666	0.0853385	0.0257353	-0.0857142	-0.0889076	0.451589	0.0527834	0.0208947	-0.298951	-0.167195	0.0919567	0.066839	0.0103104	-0.0769148	-0.132679	0.0356657	0.403126	0.185306	0.346921	0.530084	0.035783	0.513622	0.817433	0.0724983	0.218478	0.471334	0.555474	0.123037	0.131346	0.889667
Inhibitory	TGFB1	0.546007	0.233184	-0.315523	0.179077	-0.0598398	0.0646078	0.173888	-0.0251009	0.0100307	-0.140581	-0.0884366	0.0319657	-0.0788971	0.126339	-0.145148	0.0909581	0.121262	0.341304	0.315288	0.244624	0.167913	0.0551787	0.244758	-0.04308	-0.196224	-0.11596	-0.181134	-0.297289	-0.0544078	-0.265552	-0.375185	-0.409886	-0.152826	7.19393e-05	0.00201851	1.94554e-13	5.2766e-05	0.428836	0.435309	0.0804854	0.737315	0.820701	0.00166121	0.0492443	0.798883	0.00910015	0.0100772	0.281354
Inhibitory	C10orf54	0.674894	-0.0260294	-0.140521	0.0763856	-0.0280575	-0.130304	0.0575306	-0.243811	-0.12182	-0.257375	-0.191397	-0.0626622	-0.216082	-0.101152	-0.227354	-0.112141	0.0540229	0.217515	0.342419	0.224029	0.073915	0.0468835	0.106002	-0.314309	-0.176698	-0.148914	-0.115059	-0.271807	-0.0554491	-0.312604	-0.289517	-0.375708	-0.195062	1.9657e-07	0.733902	0.00134404	0.0866946	0.710854	0.114447	0.565734	0.000941413	0.00573211	5.62343e-09	1.80896e-05	0.617191	5.28472e-13	0.0396674	0.0889785
Inhibitory	KIR2DL1	0.564204	0.39219	0.00520523	0.0977536	-0.142792	-0.102088	-0.155699	-0.0873142	-0.0312791	-0.109024	-0.045077	-0.227099	-0.0831098	-0.0595656	-0.0166193	-0.140518	-0.052731	0.224862	-0.0893134	0.0993544	-0.0321321	0.0542814	0.0672191	-0.252161	-0.233982	-0.101672	-0.012536	-0.0319916	-0.163794	-0.110148	-0.157047	-0.193133	-0.197869	3.62215e-05	9.48003e-08	0.905922	0.0282087	0.0579604	0.216962	0.118134	0.242489	0.479629	0.0149281	0.316888	0.0666911	0.00599587	0.226513	0.902343
Inhibitory	KIR2DL3	0.519023	0.409017	0.0429589	-0.0274462	-0.0143824	-0.126858	-0.105706	-0.0689932	-0.130275	-0.0990235	-0.040064	-0.0177933	-0.0314699	-0.0327827	-0.0374882	-0.217868	-0.0573688	-0.0171208	0.188425	0.146431	-0.0528127	0.0522231	0.10841	-0.175305	-0.199708	-0.164944	-0.0638891	-0.0685504	-0.247571	-0.210543	-0.189436	-0.234745	-0.375077	0.000185541	2.30856e-08	0.329156	0.538719	0.84931	0.124436	0.290337	0.356071	0.00311592	0.0271274	0.37375	0.887236	0.298804	0.505928	0.78189
Inhibitory	CTLA4	0.665337	0.469614	0.0578965	-0.282484	-0.030692	-0.0955094	-0.196589	-0.0771439	-0.0955698	-0.164148	-0.0381031	0.0930147	-0.0694418	0.138812	0.0738603	-0.107893	-0.205127	0.141417	0.30746	0.0642892	-0.0501971	-0.0860045	0.0777559	-0.35641	-0.431565	-0.0363596	-0.149194	-0.239031	-0.168201	-0.287152	-0.103167	-0.268449	-0.127331	3.36031e-07	7.13024e-11	0.1883	1.06105e-10	0.685086	0.248209	0.0476646	0.301972	0.0304426	0.000234257	0.397606	0.457585	0.0217403	0.00466095	0.585048
Inhibitory	SLAMF7	0.586024	0.476042	-0.0581646	-0.16752	-0.0948759	-0.109778	-0.197019	-0.203806	-0.166934	-0.183927	-0.0184421	-0.143948	-0.114284	-0.117819	-0.222114	-0.13735	-0.172948	0.0752368	0.105724	0.116985	0.0556644	-0.0627297	0.008925	-0.220345	-0.41621	-0.342141	-0.110686	-0.177822	-0.168825	-0.255473	-0.196533	-0.289022	-0.28519	1.50557e-05	3.60395e-11	0.18626	0.000157959	0.209068	0.184112	0.0471699	0.00592545	0.000145608	3.63595e-05	0.682314	0.248864	0.000153929	0.016468	0.0967968
Inhibitory	TIGIT	0.646337	0.642405	0.0992622	-0.203098	0.0452775	-0.0907892	-0.0845826	-0.0495139	-0.127433	-0.113697	0.00131884	-0.0450576	-0.0680576	-0.0565709	-0.0803122	-0.151796	-0.116678	0.154261	0.278941	0.0978069	0.074113	-0.0137772	0.0694675	-0.371275	-0.45371	-0.32164	-0.178212	-0.219819	-0.233095	-0.234522	-0.218615	-0.221176	-0.178936	9.2328e-07	1.62927e-21	0.0238652	4.30256e-06	0.549562	0.272466	0.397982	0.508014	0.00383958	0.0111136	0.976651	0.719417	0.024511	0.250767	0.552598
Inhibitory	CD274	0.420539	0.318163	-0.160822	-0.287839	0.05957	-0.108629	-0.0657689	-0.23658	-0.233806	-0.218909	-0.0497622	0.0407068	-0.0605348	-0.0144036	-0.147527	0.00637221	-0.0571668	0.200834	0.156966	0.178215	0.0412783	0.160178	0.00677773	-0.322078	-0.369773	-0.255134	-0.353322	-0.430048	-0.23904	-0.373389	-0.0805412	-0.261746	-0.355987	0.00324787	1.99164e-05	0.000237518	4.5245e-11	0.430924	0.188772	0.511336	0.00134384	8.45687e-08	8.10463e-07	0.269149	0.745545	0.0455067	0.770135	0.273458
Inhibitory	HAVCR2	0.618016	-0.0403687	0.0509263	-0.203728	-0.0817023	-0.187123	-0.125475	-0.12563	-0.213123	-0.223236	-0.0179404	-0.0525008	-0.141316	-0.0848307	-0.317698	-0.170033	-0.155584	0.303299	0.332558	0.168689	-0.0135148	0.0269043	0.0573081	-0.31545	-0.403488	-0.401585	-0.242039	-0.305409	-0.289978	-0.253603	-0.405885	-0.356019	-0.307649	3.68276e-06	0.597963	0.247266	4.01172e-06	0.279659	0.022768	0.208902	0.0919603	1.10787e-06	4.83223e-07	0.690504	0.675466	2.75821e-06	0.0847187	0.0160322
Inhibitory	IDO1	0.594861	0.160222	-0.0866687	-0.0633878	-0.0833786	-0.130061	-0.00509761	-0.216176	-0.0301983	-0.193068	0.0774152	-0.0676581	-0.113455	-0.0394798	-0.241111	-0.253	0.088662	0.194427	0.28247	0.0693977	-0.0908457	0.0429914	0.00616238	-0.0569307	-0.0761105	-0.234626	-0.342111	-0.179874	-0.251805	-0.148631	-0.120574	-0.363109	-0.2564	1.0359e-05	0.0352274	0.0486677	0.155332	0.269878	0.115131	0.959446	0.00346851	0.494946	1.43428e-05	0.0853219	0.589353	0.000171963	0.423028	0.0707973
Inhibitory	IL10	0.397666	0.122579	-0.0114702	-0.0436664	-0.0114361	0.0764599	-0.0628286	0.0134011	-0.136731	-0.115824	0.0578897	-0.200432	-0.0767469	-0.0120557	-0.0267948	0.0422111	0.129414	0.0844611	0.216178	0.0408482	-0.0227774	0.0166758	0.0511006	-0.103715	-0.363784	-0.425418	-0.351969	-0.246959	-0.218841	-0.0539784	-0.295592	-0.164512	-0.190701	0.00563979	0.108132	0.794528	0.327906	0.879917	0.355673	0.530438	0.857897	0.0019097	0.00968355	0.198518	0.106608	0.0111816	0.806793	0.843162
Inhibitory	CD276	0.0823129	0.0393042	-0.106725	0.145886	0.157709	0.333765	-0.172608	0.140667	0.198715	0.220907	0.392932	0.304933	0.233938	0.272183	0.357772	0.466082	0.553449	0.302481	0.197184	0.375129	0.292973	0.0947038	0.203118	-0.472957	0.174627	0.310227	-0.0140446	0.00625486	0.432107	0.10378	-0.177743	0.0771989	0.336198	0.582286	0.60766	0.0150948	0.00102128	0.0360414	3.3905e-05	0.0827726	0.058923	5.75708e-06	6.39116e-07	1.007e-19	0.0127904	4.85481e-15	1.82341e-08	0.00628828
Inhibitory	VTCN1	0.0812831	0.135003	0.41235	-0.197912	-0.10153	0.229125	0.212218	0.263206	0.188081	0.119862	-0.197138	0.2527	-0.0125515	0.0843366	0.319707	-0.162796	0.149507	-0.0114755	0.193474	0.316434	0.408764	0.0888811	-0.0544636	-0.128076	-0.201276	-0.118353	0.413475	0.454237	0.291831	0.472453	0.37053	0.18837	0.250312	0.587031	0.0765733	1.10646e-22	7.58986e-06	0.178732	0.00509198	0.0322473	0.000343754	1.80393e-05	0.0074116	9.94434e-06	0.0406507	0.678647	0.086554	0.0153397
Inhibitory	IL12A	0.280151	0.110949	0.315951	0.235905	0.0749419	0.121091	0.194752	0.23368	0.0358273	0.180779	-0.119803	-0.0133484	-0.0664985	0.0384608	-0.167448	-0.205854	0.195369	-0.0697824	0.210373	0.204838	0.0787179	0.0682776	0.10357	-0.23045	-0.201129	-0.138215	0.111227	0.126703	0.0981066	0.330563	0.146341	-0.0891729	0.00308308	0.0564837	0.146162	1.79847e-13	8.38139e-08	0.321506	0.142634	0.0498223	0.00154546	0.418084	4.95832e-05	0.00762285	0.915285	0.0279928	0.435105	0.213127
Inhibitory	EDNRB	0.642259	0.0375325	0.244189	0.310423	-0.0700271	0.228696	-0.173838	-0.0245988	-0.0636653	0.0503564	-0.0523712	-0.22491	-0.0643014	-0.000988771	0.140876	0.175824	0.0480025	-0.0754343	-0.0675827	0.0546839	-0.00601988	0.0972895	0.151374	-0.275288	0.349415	-0.109501	0.289093	-0.00132357	0.521967	0.219901	0.115465	0.0613611	-0.0147282	1.13662e-06	0.623952	1.80555e-08	1.01448e-12	0.354349	0.00517764	0.0805724	0.742382	0.149887	0.262016	0.244814	0.0694306	0.0336173	0.983997	0.295907
Inhibitory	IL13	0.242861	0.00172389	0.0356522	0.0460622	0.0780796	-0.151272	0.109444	-0.143803	-0.0837764	0.0546465	-0.0297461	0.0317431	-0.00947829	-0.0564078	0.0291447	-0.0103329	-0.0584378	0.0134456	0.282393	0.119085	0.122916	0.0769733	-0.0172507	-0.165523	0.298465	-0.189638	0.170033	0.14667	0.124112	-0.0650903	0.0951038	-0.0467325	-0.103094	0.099997	0.982041	0.418097	0.302038	0.301604	0.0664657	0.273517	0.0534443	0.0579336	0.223478	0.509073	0.800254	0.754385	0.252138	0.829605
Inhibitory	VEGFA	0.386651	0.0471517	0.124798	0.501185	0.00403886	0.18275	0.0639453	-0.153886	0.247714	0.204198	0.101203	0.149636	0.159319	0.273094	0.0908891	0.327007	0.384014	0.186985	0.264879	0.339994	-0.0430588	0.233838	0.176565	-0.25337	0.187407	0.397916	0.162468	0.00828768	-0.260061	0.145082	0.0790242	0.173357	0.191212	0.00726028	0.537875	0.00444639	2.07311e-33	0.957451	0.026205	0.523142	0.0386108	1.30227e-08	4.35031e-06	0.0243396	0.230457	1.20612e-07	1.62746e-08	0.501336
Inhibitory	VEGFB	-0.100495	0.196929	0.0815269	0.115847	0.16741	-0.142177	-0.134673	0.0939727	0.327015	0.203515	-0.120038	0.0917412	0.0536766	0.183253	-0.0636417	0.14352	0.174487	0.0547466	0.078543	0.292539	0.0214248	0.11527	0.283561	-0.313913	0.0516207	-0.433248	0.0333148	-0.234109	0.00604578	0.329329	-0.0234571	-0.078915	0.0371619	0.501515	0.00940688	0.0637211	0.00923942	0.0259333	0.0847504	0.177167	0.208283	2.9943e-14	4.68951e-06	0.0075044	0.463793	0.0762268	0.000177424	0.638129
Inhibitory	ADORA2A	0.169679	0.449764	0.31938	0.224123	0.0572315	-0.0103783	0.0765329	0.136012	0.0925377	0.0983496	0.0189627	0.241797	0.0288477	0.121401	-0.128983	0.265157	-0.043342	0.309583	0.419147	0.276018	0.15844	0.170846	0.174418	0.790681	0.0336353	-0.124315	0.317332	0.285141	-0.147064	0.220513	-0.0851749	-0.0606044	-0.0440286	0.254192	5.37369e-10	9.52411e-14	3.69803e-07	0.449265	0.900373	0.444545	0.0678995	0.0361428	0.0281946	0.673854	0.0504695	0.340898	0.0134424	0.338959
Inhibitory	LAG3	0.609621	0.60697	0.000737618	-0.0800871	0.0305789	0.0286826	-0.0315506	-0.0716073	-0.0302739	-0.0636549	-0.21822	0.0462773	-0.0594026	0.000400658	-0.125846	0.00503206	-0.0929035	0.161386	0.2762	0.17132	0.0964308	0.0670514	0.125961	-0.461387	-0.0474698	-0.180169	0.267691	0.0881628	-0.232002	-0.198941	-0.0121051	-0.276961	-0.12178	5.40898e-06	8.59975e-19	0.986638	0.0724354	0.686184	0.729304	0.752916	0.338096	0.493866	0.156078	9.48627e-07	0.712148	0.0497078	0.993515	0.350933
Stimulaotry	CX3CL1	0.334491	-0.0351999	0.395085	0.123406	-0.00781056	-0.017255	0.0333389	0.28584	0.108255	-0.000919803	-0.235612	0.0991245	-0.0597723	0.115471	0.251095	0.163307	0.202312	0.230961	0.253983	0.247565	0.0399262	0.250343	0.148023	-0.39027	0.117367	0.223616	0.247785	0.0989937	0.279634	0.311307	0.324575	0.0209184	0.202245	0.0215594	0.645683	8.47933e-21	0.00553407	0.917822	0.835111	0.739399	9.59395e-05	0.0141611	0.983665	1.13516e-07	0.428444	0.0483015	0.0187603	0.0595607
Stimulaotry	HMGB1	0.167763	-0.0410817	0.163443	0.273707	0.318117	0.253683	0.00994309	0.36175	0.137192	0.22705	0.413591	0.0308151	0.29753	0.304858	0.426696	0.32308	0.612093	0.176357	0.254899	0.377572	0.173064	0.188851	0.261248	0.716823	0.217967	0.56074	0.342518	0.434532	0.298056	0.295034	0.360823	0.243514	0.209819	0.259671	0.591506	0.000186916	4.12654e-10	1.59662e-05	0.00186404	0.920991	5.62605e-07	0.00184271	3.03709e-07	7.09392e-22	0.805978	9.26385e-24	2.36368e-10	0.000933292
Stimulaotry	TNFSF4	0.43784	0.157668	0.24042	-0.0179881	0.00386084	0.0804154	-0.0325947	0.173799	-0.0686586	-0.0361341	0.319343	0.263508	0.0651033	0.109098	0.0820719	0.23436	0.197343	0.306948	0.310612	0.242223	0.0949984	0.0418578	0.136538	0.382132	0.267015	-0.0628488	-0.394657	-0.318086	0.0428623	0.0909527	-0.098139	-0.198712	-0.179131	0.00208486	0.0382899	3.02293e-08	0.687049	0.959324	0.331262	0.745015	0.0192906	0.120394	0.42105	3.37768e-13	0.0325339	0.0314616	0.0264366	0.543899
Stimulaotry	ITGB2	0.534143	-0.0283656	0.160763	-0.214331	-0.000668744	-0.18579	-0.0436007	-0.0433153	-0.111465	-0.120175	-0.0528546	-0.0770466	-0.136461	-0.0732291	-0.291708	-0.137285	-0.108721	0.243228	0.30426	0.15302	0.0513101	0.0240817	0.124736	0.497831	-0.452349	-0.423735	-0.203324	-0.334886	-0.176041	-0.205658	-0.414427	-0.347991	-0.318077	0.000110199	0.711039	0.000238796	1.19582e-06	0.992952	0.0237724	0.663472	0.562601	0.0115258	0.00725726	0.24048	0.538631	6.0274e-06	0.136887	0.0276878
Stimulaotry	CD27	0.140724	0.582215	0.171797	0.190989	-0.0712602	-0.126952	-0.06859	-0.065735	-0.0533786	-0.115452	-0.098563	0.094217	-0.0929426	-0.129108	-0.0620832	-0.102976	-0.135422	0.0291592	0.209077	0.0822196	0.055959	0.00158658	0.0417994	0.248885	-0.414691	-0.231854	-0.272634	-0.192811	-0.197376	-0.136424	-0.180704	-0.265833	-0.091374	0.345433	4.40161e-17	8.50012e-05	1.58276e-05	0.345918	0.124155	0.493347	0.379294	0.227467	0.00992112	0.0283301	0.451766	0.00210879	0.00853754	0.646395
Stimulaotry	CD40LG	0.569862	0.585575	0.197374	-0.173934	-0.0110604	-0.058008	-0.0377307	-0.14424	-0.0488432	-0.048183	-0.0102061	-0.102787	-0.0724122	-0.117524	-0.0354752	-0.200419	-0.0361321	-0.0993445	0.259833	0.0809442	0.0222832	-0.00947425	0.0334102	0.29752	-0.364969	-0.345435	-0.325044	-0.234431	-0.0499816	-0.000276517	-0.170242	-0.198703	-0.171342	2.90203e-05	2.63119e-17	6.01377e-06	8.67073e-05	0.883834	0.483737	0.706546	0.0527143	0.269491	0.283196	0.82081	0.411494	0.0166978	0.0167421	0.793336
Stimulaotry	CD28	0.831322	0.611368	0.18763	-0.107313	-0.00222912	0.103894	-0.0869767	0.00191718	-0.100385	-0.112074	-0.0434157	-0.0717641	-0.0993663	-0.0872567	-0.147043	0.0889523	-0.106788	0.118057	0.163561	0.0746491	0.0370715	0.00321489	0.0255686	0.598374	-0.453013	-0.299305	-0.14656	-0.203346	-0.163611	-0.049805	-0.364664	-0.218271	-0.182476	4.67865e-13	4.12215e-19	1.72105e-05	0.0159459	0.976509	0.208896	0.384713	0.979565	0.0229744	0.0123271	0.335071	0.566906	0.00100908	0.0761581	0.275052
Stimulaotry	ICOS	0.731096	0.617249	-0.00655775	-0.230001	-0.0575927	-0.107519	-0.0846497	-0.0664143	-0.191584	-0.205485	0.023504	0.0198316	-0.0667494	-0.0408061	-0.0123179	-0.201247	-0.147059	0.0683591	0.274807	0.0607072	-0.0283062	-0.0391251	0.0169785	0.605998	-0.48567	-0.304805	-0.252932	-0.229035	-0.152599	-0.258718	-0.173746	-0.286012	-0.15081	5.36273e-09	1.51401e-19	0.881638	1.7812e-07	0.446403	0.19336	0.397607	0.374377	1.24687e-05	3.77333e-06	0.601892	0.874417	0.0274053	0.407605	0.927539
Stimulaotry	PRF1	0.656212	0.665194	0.0245627	-0.0495114	-0.124402	-0.0868471	-0.0941346	-0.14961	-0.213136	-0.193006	-0.106374	-0.0862499	-0.134754	0.0327888	-0.226019	-0.159313	-0.106926	0.220497	0.24491	0.0283985	0.0885229	0.103874	0.0915254	0.0237824	-0.506451	-0.438245	-0.291759	-0.228501	-0.200107	-0.280934	-0.318046	-0.335954	-0.35177	5.50861e-07	1.83564e-23	0.577001	0.267237	0.0989953	0.293918	0.34666	0.0444116	1.10627e-06	1.44353e-05	0.0179127	0.491078	7.8847e-06	0.505849	0.0909214
Stimulaotry	GZMA	0.658901	0.675071	-0.0752898	-0.190251	-0.0879387	-0.110215	-0.0654465	-0.219168	-0.250859	-0.256998	-0.112898	-0.218728	-0.130047	-0.148915	-0.116879	-0.30362	-0.156481	0.0762821	0.273993	0.0618441	-0.00606464	0.101768	0.0162648	-0.476383	-0.519712	-0.399611	-0.46539	-0.302989	-0.236371	-0.342245	-0.279067	-0.353853	-0.370711	4.77013e-07	2.31892e-24	0.086923	1.70913e-05	0.244459	0.182361	0.513413	0.00303368	8.39445e-09	5.92923e-09	0.0119534	0.0776583	1.62636e-05	0.00238337	0.386577
Stimulaotry	CCL5	0.55891	0.255959	-0.118715	-0.207992	-0.179391	-0.209746	-0.0967312	-0.217202	-0.236795	-0.185394	-0.197522	-0.0753835	-0.144714	-0.125315	-0.269294	-0.248959	-0.22522	0.150383	0.238734	0.0740641	0.0762963	0.0250687	0.0608321	-0.464654	-0.589047	-0.368043	-0.336841	-0.401628	-0.221585	-0.30246	-0.258556	-0.343234	-0.36892	4.44085e-05	0.000676294	0.00683153	2.4844e-06	0.0168874	0.0105105	0.33346	0.00331343	5.71206e-08	3.1413e-05	9.54783e-06	0.547457	1.57131e-06	0.0107061	0.0427981
Stimulaotry	CD70	-0.0170325	0.157354	0.00596254	-0.174408	0.0120147	-0.267651	0.0545336	-0.0563048	-0.19789	0.0140699	-0.00158842	-0.0903215	-0.0538215	-0.0354882	-0.0766647	-0.261281	-0.0693033	0.389095	0.232527	-0.00562783	-0.146407	0.018102	-0.000614053	-0.367477	-0.15123	-0.506408	-0.293777	-0.113593	-0.130666	-0.328959	-0.167274	-0.252019	0.0476167	0.909529	0.038681	0.892313	8.2872e-05	0.87389	0.00100646	0.58618	0.451538	6.30439e-06	0.754121	0.97188	0.470767	0.0754358	0.47145	0.570838
Stimulaotry	IL2	0.534738	0.225792	0.12911	-0.162895	-0.00705819	0.0955913	0.054465	0.0535017	-0.108498	0.0138847	-0.0465586	-0.204251	-0.0954845	-0.108927	-0.0300121	-0.0989569	-0.0189314	0.112344	0.122197	0.0629979	-0.147465	0.0910225	-0.0191092	-0.347363	-0.23062	-0.386021	-0.16303	-0.149002	-0.0188827	0.0286828	-0.108569	-0.0200793	0.022996	0.000107908	0.0028175	0.0032429	0.000240224	0.925714	0.247801	0.586652	0.474413	0.0139448	0.757257	0.301227	0.0999642	0.00158348	0.0266752	0.824613
Stimulaotry	ICAM1	0.509876	0.178516	-0.0177922	-0.179458	-0.120397	-0.159048	-0.143859	-0.0734558	0.127945	-0.171453	0.0372117	-0.063242	-0.121427	0.0632666	-0.166438	0.00248919	0.00898112	0.325414	0.308958	0.107029	0.0156401	0.0651957	0.189721	-0.300011	-0.206511	-0.205352	-0.270984	-0.352606	-0.194642	-0.308559	-0.411069	-0.292406	-0.0719732	0.000251325	0.0187787	0.686215	5.08359e-05	0.110435	0.0535079	0.149157	0.325741	0.00369884	0.000120542	0.408747	0.613932	5.74824e-05	0.198904	0.21594
Stimulaotry	IL2RA	0.392613	0.201919	0.0922839	-0.183121	0.0320092	-0.141434	-0.101203	-0.0157759	-0.18489	-0.152087	0.0626377	0.0262997	-0.0512946	-0.0748939	-0.11739	0.00558675	-0.102536	0.142575	0.228836	0.140537	0.0776466	-0.0376725	0.0650128	-0.207064	-0.335911	-0.25569	-0.369405	-0.153381	-0.0639759	-0.257343	-0.40377	-0.32122	-0.0917583	0.00633923	0.0077201	0.0357505	3.53609e-05	0.672335	0.0864073	0.31149	0.833055	2.51063e-05	0.00066101	0.164091	0.83397	0.0902224	0.128161	0.384491
Stimulaotry	TNFRSF9	0.587976	0.26186	0.0765156	-0.143097	-0.0834597	-0.0558361	-0.128655	-0.0301239	-0.143847	-0.189977	0.0893774	-0.146527	-0.0561511	-0.0350695	-0.155418	0.0651322	-0.0935014	0.166902	0.161037	0.0827558	0.0692273	-0.045015	0.0765513	-0.174395	-0.0854328	-0.44951	-0.27863	-0.107009	-0.268369	-0.219381	-0.29936	-0.302212	0.0534813	1.38756e-05	0.000501061	0.0818923	0.00127688	0.269411	0.500284	0.1975	0.687272	0.00108651	1.97427e-05	0.0468699	0.240395	0.0636139	0.4767	0.248331
Stimulaotry	IL1B	0.475567	0.185022	-0.26283	-0.102418	-0.164086	-0.187936	-0.199847	-0.278209	-0.0571079	-0.290846	-0.05186	-0.018473	-0.125497	-0.154545	-0.0458941	-0.0644477	0.0472882	0.0915797	0.229392	0.172226	0.0631788	0.0575283	-0.144566	-0.356931	-0.340858	-0.227738	-0.154699	-0.134926	-0.2138	-0.365496	-0.136778	-0.166476	-0.36209	0.000729293	0.014809	1.24306e-09	0.0214693	0.029082	0.0221742	0.0440257	0.000149362	0.196577	3.64619e-11	0.249456	0.882958	3.19902e-05	0.00161052	0.734613
Stimulaotry	CXCL10	0.643073	0.0897755	-0.207991	-0.137659	-0.0996189	-0.0939886	-0.19402	-0.133962	-0.20568	-0.164387	0.183625	-0.0690256	-0.0398989	-0.0308395	-0.177054	-0.168292	0.0263558	0.141269	0.178436	0.0496004	-0.0464341	0.0134465	0.0203504	-0.41243	-0.528467	-0.33165	-0.301617	-0.266885	-0.395821	-0.295094	-0.197618	-0.315779	-0.321116	1.09069e-06	0.240145	1.79997e-06	0.00195147	0.18709	0.255855	0.0507057	0.0721929	2.6336e-06	0.000229314	3.9556e-05	0.581833	0.187675	0.531484	0.187653
Stimulaotry	CXCL9	0.756056	0.175964	-0.0826733	-0.126469	-0.0198358	0.023868	-0.130872	-0.125782	-0.149406	-0.0872222	0.179148	-0.10311	-0.0310988	0.0199185	-0.00941929	-0.143312	-0.0898886	0.203836	0.265497	0.0906976	0.0279561	0.0967115	0.0699073	-0.327691	-0.396643	-0.372177	-0.218314	-0.215288	-0.24976	-0.209665	-0.188205	-0.306824	-0.204838	8.0138e-10	0.0205711	0.060069	0.00446061	0.79328	0.773388	0.189824	0.0915623	0.000686799	0.0517437	6.11872e-05	0.410016	0.304541	0.686143	0.94456
Stimulaotry	CD80	0.366995	0.142467	-0.0401654	-0.0629425	-0.084368	-0.136155	-0.0586147	-0.0643199	-0.17448	-0.171282	0.0825853	-0.0228947	-0.0695709	-0.044095	-0.234252	-0.00333182	-0.0252332	0.182633	0.187414	0.155532	-0.0445537	-0.0813867	-0.033671	-0.261164	-0.297391	-0.400883	-0.0549321	-0.140838	-0.210784	-0.250955	-0.145514	-0.270507	-0.190022	0.0111657	0.0615076	0.361607	0.158261	0.264216	0.0989338	0.558422	0.389661	7.10417e-05	0.000122463	0.0663727	0.855216	0.0214963	0.370828	0.0794517
Stimulaotry	IFNG	0.695638	0.34609	-0.045768	-0.130526	0.0292533	-0.0351402	-0.0987853	-0.179062	-0.191058	-0.152668	0.0275093	0.00679781	-0.0831542	-0.065237	-0.254483	-0.207181	-0.101001	0.0809642	0.290465	0.0490843	0.0360659	-0.0249921	-0.0223236	-0.424523	-0.277446	-0.121753	-0.0957874	-0.286715	-0.201669	-0.248623	-0.0276963	-0.27015	-0.147459	5.72054e-08	3.10039e-06	0.298483	0.00332916	0.699116	0.671562	0.323248	0.0158709	1.31857e-05	0.000629834	0.541457	0.956799	0.00596898	0.185246	0.0560918
Stimulaotry	ENTPD1	0.511337	-0.0682349	0.228331	0.0644867	-0.094978	0.0527983	-0.119436	0.0234376	-0.0432236	-0.0905373	0.0129985	-0.0823541	-0.0141016	-0.0410631	0.0636055	0.185135	0.244899	0.281409	-0.287861	0.251892	0.0926439	0.0556807	0.152286	-0.336334	0.0477712	0.160237	-0.139294	-0.116132	-0.0216422	0.159484	0.175457	-0.128415	-0.103504	0.000239575	0.37238	1.49044e-07	0.14828	0.208575	0.523918	0.231826	0.754145	0.328539	0.0434358	0.77298	0.510935	0.641586	0.404655	0.63832
Stimulaotry	BTN3A1	0.738258	0.533206	-0.0303215	-0.0144452	0.139051	0.0480933	-0.00581016	-0.0393744	-0.114131	-0.069766	0.0612136	-0.100546	0.0121249	-0.0142577	0.111286	0.203344	0.245899	0.18971	0.240534	0.164056	-0.00732685	0.146515	0.0622978	-0.0531813	-0.0494296	-0.124275	0.0559963	0.150062	0.144875	0.0167978	-0.0581799	-0.0791672	-0.085923	3.17715e-09	4.27419e-14	0.491078	0.746313	0.0649183	0.561607	0.953783	0.598706	0.00967724	0.119976	0.17391	0.421818	0.688988	0.772399	0.409859
Stimulaotry	BTN3A2	0.555464	0.349644	-0.06854	-0.140888	0.098543	-0.0654367	-0.185913	-0.126146	-0.105927	-0.0373293	-0.101311	-0.102863	-0.0218859	0.000923978	-0.0159256	0.100868	0.0603901	0.20948	0.210765	0.114787	0.0553941	0.0962872	0.120125	0.0632041	0.0317862	-0.35634	-0.0261103	-0.102293	0.130216	-0.0338009	-0.172329	-0.203305	-0.1666	5.06127e-05	2.41471e-06	0.119232	0.00151962	0.191921	0.429429	0.0613678	0.0906207	0.0163911	0.405842	0.0241883	0.411148	0.469996	0.985046	0.906401
Stimulaotry	SELP	0.462387	0.232215	0.313227	-0.0949072	-0.0592396	-0.0835533	0.0769687	0.0409145	0.0347124	-0.0504689	-0.173512	-0.00258307	-0.0677515	-0.112099	0.105404	0.0629622	0.0669508	0.216237	0.218556	0.131456	0.112614	0.120964	0.146664	-0.266708	-0.230234	-0.237585	-0.02769	-0.190144	-0.00383567	0.17525	-0.00605798	-0.0157708	-0.0355122	0.00106708	0.00210994	2.96208e-13	0.0331567	0.433489	0.312678	0.441949	0.584472	0.432725	0.260951	0.000104407	0.983577	0.0251633	0.0225386	0.435196
Stimulaotry	TLR4	0.559135	-0.11528	0.185587	0.161316	0.0644816	0.0106299	-0.10874	0.00229733	-0.176414	-0.081009	0.0388857	-0.0332023	-0.0987601	0.0443428	-0.0423164	0.0247287	0.00766798	0.103206	0.344851	0.195768	-0.00489554	0.0887247	0.0796509	-0.274412	-0.317082	-0.241516	-0.0760042	-0.150573	-0.021653	0.123449	-0.266168	-0.00992311	-0.221061	4.40279e-05	0.130961	2.13133e-05	0.0002765	0.393836	0.897971	0.276633	0.975514	5.88229e-05	0.0708846	0.387977	0.791274	0.00108378	0.368143	0.754627
Stimulaotry	ICOSLG	0.0793885	0.414071	0.334793	0.11959	-0.213413	-0.135181	0.0987336	0.147457	0.196299	0.14722	0.0790796	-0.0281079	0.153203	-0.0751953	0.292347	0.222278	0.140889	0.206816	0.0872401	0.0924868	0.0492263	-0.0103682	0.170352	-0.493793	-0.230949	-0.0374567	0.0456947	-0.307057	-0.236357	0.114896	-0.292809	0.155896	0.13445	0.595805	1.48729e-08	4.94203e-15	0.00719324	0.00434325	0.101393	0.323503	0.0475991	7.50401e-06	0.000984	0.0787958	0.822733	3.63951e-07	0.126628	0.027333
Stimulaotry	TNFRSF14	0.499067	0.312592	0.141032	0.141514	0.0185274	-0.184611	-0.240624	-0.183464	0.000144755	-0.0276141	0.0575181	-0.0684904	-0.0783463	-0.00814726	-0.165814	-0.161821	-0.218882	0.195434	0.170627	0.239422	-0.072042	0.114641	0.102286	-0.298172	-0.211425	0.0566932	-0.370868	-0.48866	-0.0180088	0.0762639	-0.0708563	-0.0617885	-0.0978946	0.000355852	2.82531e-05	0.00129005	0.0014469	0.806638	0.0246919	0.0148448	0.0134295	0.99739	0.538684	0.201419	0.584771	0.00959754	0.868728	0.217693
Stimulaotry	TNFRSF4	0.387182	0.234181	0.202599	0.212853	-0.265922	-0.201498	-0.0253496	-0.032969	0.118149	0.076576	-0.122421	-0.171873	-0.0378771	0.0324999	-0.140216	0.0906885	0.00337816	0.158982	0.109441	0.165212	0.0366457	0.145765	0.188231	-0.309984	-0.102971	-0.017393	-0.097799	-0.126167	-0.134612	-0.0516605	-0.234463	-0.21428	-0.081844	0.00717372	0.0019282	3.348e-06	1.42097e-06	0.000347002	0.0140575	0.800343	0.659503	0.00738671	0.0878081	0.00638985	0.167612	0.211051	0.509606	0.298198
Stimulaotry	CD40	0.248281	0.347848	0.181778	0.0259432	-0.249933	-0.154944	0.0753771	0.0264753	-0.139711	0.00917873	-0.277765	-0.188352	-0.142654	0.0380085	-0.0191772	0.00197254	0.0348132	0.306141	0.26412	0.152862	0.0577244	0.0975234	0.247097	-0.447127	-0.10092	-0.153582	-0.274698	-0.388729	0.217649	-0.165019	-0.255486	-0.247069	-0.195323	0.0924224	2.74083e-06	3.15587e-05	0.56119	0.000793664	0.0600583	0.451473	0.723501	0.00151275	0.838102	3.20724e-10	0.129891	2.21337e-06	0.44053	0.887404
Stimulaotry	TNFRSF18	0.300362	0.340644	0.355076	-0.192922	-0.265282	-0.296654	0.0639455	0.211634	0.149071	-0.00841389	-0.0297243	-0.00444224	-0.00422263	0.159933	-0.0200264	-0.132276	0.0347076	0.162455	0.122989	0.138027	0.056149	0.0172497	0.142035	-0.503449	-0.172075	-0.125508	-0.263407	-0.0329063	0.0321698	-0.0697071	-0.118756	-0.243801	-0.146085	0.0402314	4.52053e-06	7.75025e-17	1.29246e-05	0.000359036	0.000251115	0.52314	0.00423669	0.000706382	0.851429	0.509384	0.971761	0.88915	0.00109328	0.882453
Stimulaotry	IL1A	0.110547	-0.105531	-0.443608	0.0109015	-0.146596	-0.207525	-0.0827667	-0.195053	-0.211108	-0.466457	-0.035332	-0.0184596	-0.0620533	-0.0928895	0.0863482	0.0237488	0.146528	-0.0822178	0.16576	0.229394	-0.00424401	0.0243541	-0.283803	-0.128751	-0.23441	0.233923	-0.216963	-0.251393	-0.155322	-0.514678	0.0303684	-0.132647	-0.104518	0.45946	0.167022	2.19426e-26	0.807125	0.0515289	0.0113782	0.408225	0.00850568	1.40494e-06	2.85009e-28	0.432837	0.883043	0.0403443	0.0589735	0.52304
Stimulaotry	TNFSF9	0.260323	0.0564547	-0.145919	-0.0925168	0.00119291	-0.272599	-0.0910336	-0.111364	-0.159222	-0.0809375	-0.137959	-0.0293265	-0.0586097	0.0445527	-0.0138963	-0.0813953	-0.175143	0.246839	0.204933	0.189895	-0.0419497	-0.135105	-0.21345	-0.413527	0.114515	0.366156	-0.0934844	-0.038006	0.0912638	-0.397999	-0.29372	-0.188565	0.0957563	0.0771884	0.460666	0.000865698	0.0378667	0.987427	0.000802582	0.362846	0.135563	0.000293881	0.0711347	0.00209544	0.815181	0.0528396	0.365878	0.918284
Stimulaotry	IFNA2	0.41007	0.230532	-0.00159315	-0.0642538	0.00587355	-0.0406492	0.206476	-0.0180137	-0.0915027	0.149261	-0.150741	-0.14576	-0.00749672	-0.0292328	0.0510578	-0.0633951	-0.193605	-0.0250507	0.248634	0.173817	-0.035975	0.000635636	-0.125753	0.0384008	0.267466	NA	0.0656855	-0.0482621	-0.104394	-0.028049	0.196534	0.0226015	-0.0233883	0.00420077	0.00227777	0.971145	0.149754	0.938155	0.62376	0.0373335	0.809796	0.0382857	0.000833977	0.000766691	0.242895	0.804558	0.553095	0.706037
Stimulaotry	IFNA1	0.340295	0.167903	-0.299448	0.0592366	0.0181151	-0.055218	-0.00899419	-0.138132	-0.170846	-0.0792419	-0.0577556	0.0136178	-0.058885	-0.092996	0.201408	0.0359839	0.0334362	-0.0179209	0.0525171	-0.0280006	0.0282627	0.0219889	-0.0866886	-0.191452	-0.153583	-0.289905	-0.0199062	0.024501	0.301291	-0.0627709	0.014161	-0.056108	-0.0870416	0.0192606	0.0272369	3.4224e-12	0.18427	0.810859	0.505048	0.92851	0.0636816	0.000100758	0.0772802	0.199561	0.913581	0.051734	0.0586823	0.133007
Stimulaotry	TNF	0.43307	0.0185776	-0.0695614	-0.138121	-0.0436351	-0.135067	-0.0363614	-0.0287783	-0.00576961	-0.12006	-0.0234013	0.074949	0.0431561	-0.0532949	0.29682	-0.0333154	0.0486294	0.128472	0.294206	0.152867	0.225696	0.062686	0.0938219	-0.283015	-0.325712	0.272766	-0.0851898	-0.140581	-0.00876887	-0.171074	-0.0626413	-0.0942981	-0.257357	0.00236134	0.808316	0.113814	0.0018835	0.564149	0.101684	0.716735	0.700556	0.896281	0.0073132	0.603481	0.549775	0.154116	0.279305	0.024956
[truncated: 18 more columns]
