# Supplementary material for: CD69 and SBK1 as potential predictors of responses to PD-1/PD-L1 blockade cancer immunotherapy in lung cancer and melanoma
Source: Front Immunol. 2022 Aug 15;13:952059. doi: 10.3389/fimmu.2022.952059 (PMC9421049; doi:10.3389/fimmu.2022.952059)
Supplement: Supplementary Table 4 — Detailed results of the correlation between CD69 and SBK1 expression levels and infiltrating immune cells. [file Table_4.xlsx]

## Sheet: Immune infiltration
CD69 correlation coefficient	B cell	T cell CD4	T cell CD8	Neutrophil	Macrophage	DC	Bcells	CD4_Tcells	CD8_Tcells	Macrophages	NKcells	T_cells	CD8_T_cells	Cytotoxic_lymphocytes	B_lineage	NK_cells	Monocytic_lineage	Myeloid_dendritic_cells	Neutrophils	B_cells	Macrophages_M1	Macrophages_M2	Monocytes	Neutrophils	NK_cells	T_cells CD4	T_cells CD8	Treg	Dendritic_cells	B_cells_naive	B_cells_memory	Plasma_cells	T_cells_CD8	T_cells_CD4_naive	T_cells_CD4_memory_resting	T_cells_CD4_memory_activated	T_cells_follicular_helper	T_cells_regulatory	T_cells_gamma_delta	NK_cells_resting	NK_cells_activated	Monocytes	Macrophages_M0	Macrophages_M1	Macrophages_M2	Dendritic_cells_resting	Dendritic_cells_activated	Mast_cells_resting	Mast_cells_activated
ACC	0.188165	0.350157	0.485896	0.396201	0.732078	0.193488	0.0311784	-0.0187721	0.117868	0.169131	0.269039	0.385864	0.574531	0.4545	0.391013	0.418577	0.750927	0.0914242	-0.0216152	-0.164625	0.499814	0.629654	-0.211793	0.407984	-0.0639368	-0.0533664	0.477731	0.10154	-0.177099	-0.0403966	-0.133841	-0.00142947	0.257795	-0.293685	-0.103959	0.254221	-0.0484743	0.0350442	0.289966	-0.286406	0.139491	-0.23557	-0.13696	0.459465	0.327559	0.383339	-0.333521	0.039349	0.194889
BLCA	0.210068	0.442047	0.254306	0.53579	0.160075	0.483381	0.172826	-0.0781502	0.137925	0.307649	0.196391	0.199248	0.0940088	0.337095	0.236133	0.262494	0.345086	-0.022935	0.0396743	0.232633	0.360339	0.338262	-0.0342419	0.122055	-0.111025	-0.0639261	0.245298	0.451064	-0.191392	0.255424	-0.174202	-0.137127	0.146726	-0.216625	0.253126	0.247057	0.0744598	-0.154879	-0.0493096	-0.146774	0.120073	-0.143991	-0.125838	0.270531	0.00801998	-0.0270923	-0.111063	-0.108871	0.00707573
BRCA	0.408986	0.670432	0.66644	0.663843	0.262665	0.695956	0.397169	0.400029	0.368616	0.328005	0.0432051	0.667599	0.476334	0.411436	0.259445	0.306442	0.339714	0.252749	0.0138603	0.495217	0.300271	0.420716	-0.0670571	0.12848	0.0685666	0.0625001	0.601249	0.533924	0.0999815	0.305279	0.133079	-0.144641	0.401386	-0.124864	0.582186	0.192758	0.049339	0.0465645	0.135371	-0.225389	0.152312	0.0940212	-0.333713	0.326586	-0.433003	0.136941	-0.109437	-0.0514252	0.054875
CESC	0.415934	0.474868	0.451537	0.562086	0.182913	0.579892	0.356202	0.172865	0.174036	0.419649	0.159771	0.278615	0.0373804	0.321143	0.295008	0.358072	0.325269	0.0793278	0.0143374	0.330413	0.224035	0.451412	-0.0528386	0.112498	0.112899	-0.183705	0.277904	0.469795	0.0650822	0.0571575	-0.168348	-0.200686	0.303715	-0.0742988	0.145183	0.189919	0.0490514	0.011056	0.141531	-0.103054	0.103287	-0.0702089	-0.185277	0.289628	-0.159806	0.110671	-0.183099	0.0357482	-0.161002
CHOL	0.651208	0.580231	-0.470108	-0.132794	-0.0189093	0.275533	0.593378	0.719915	0.0448491	0.118055	-0.0812838	0.309732	0.520183	0.127187	0.552631	0.433201	-0.00145162	0.344738	-0.0741528	0.582063	0.0299099	-0.0283569	-0.108158	-0.00615443	-0.211867	-0.156759	0.399891	0.67348	-0.184653	0.649343	0.211819	0.024076	0.266611	0.367144	0.305055	-0.0164363	0.0953992	0.0233127	0	-0.196826	-0.224272	-0.0305425	-0.425381	0.263573	-0.319889	-0.117409	0.328479	-0.132457	0.175562
COAD	0.443322	0.530258	0.585968	0.730455	0.439615	0.696165	0.443974	0.366541	0.0934343	0.649723	0.22444	0.599894	0.212727	0.470951	0.469888	0.177686	0.695954	0.27865	0.461644	0.513745	0.490954	0.320474	0	0.259902	0.00158459	-0.130436	0.407767	0.644297	0.167113	0.154004	-0.0898588	-0.293696	0.0256784	-0.0841364	0.166217	0.0144261	0.0560509	-0.0929032	-0.0154082	-0.198529	-0.0253164	-0.0106008	-0.216528	0.211992	0.194582	0.0518936	-0.0485743	0.156014	-0.13803
DLBC	0.221309	0.185135	0.558891	0.711098	-0.576095	0.543548	0.0966856	0.259606	0.195445	0.222952	0.169394	0.407147	0.183928	0.353511	0.201505	0.29585	0.414119	0.403844	0.550779	0.249206	0.255317	0.468263	0.414188	0.0398326	0.208978	0.0910854	0.356756	0.439751	-0.276865	-0.0768288	-0.300283	-0.0467339	0.198838	0	0.206187	0.182516	0.252964	0.128226	-0.116761	0.148599	0.246619	0.109519	-0.132724	0.410581	0.123797	0.170322	0.288892	0.00397583	0.250917
ESCA	0.400829	0.531573	0.243011	0.456838	0.269439	0.503565	0.396584	0.296329	-0.0575628	0.458171	0.249243	-0.0335173	0.454032	0.0301629	0.410481	0.431633	0.387728	-0.0575465	-0.0658918	0.570704	0.345703	0.158565	0.000619167	-0.106108	0.220505	-0.0593083	0.435746	0.63313	0.170471	0.230354	0.0395492	-0.0491498	0.0995389	-0.165729	0.200089	0.167668	0.0223488	-0.204436	0.11707	-0.0878496	-0.0431226	0.00890775	-0.0937219	0.211905	-0.175505	0.00086503	-0.151066	0.169805	-0.150945
GBM	0.405217	0.30861	-0.11848	0.518539	0.429352	0.349608	-0.0690098	-0.175378	0.382856	0.415255	0.214313	0.30502	0.235655	0.152667	0.217105	0.297173	0.515698	0.239638	0.185947	0.118775	0.331855	0.686188	-0.167447	0.0657807	-0.091343	-0.270202	0.0783188	-0.0979749	0.01246	0.123739	-0.0600144	-0.00680691	-0.0746379	-0.23253	0.00481859	-0.0139388	-0.238779	-0.292162	-0.156143	-0.225853	0.25301	0.352377	-0.311971	0.189415	0.194084	-0.0536946	-0.00329979	-0.462082	0.405639
HNSC	0.501619	0.493856	0.529409	0.710491	0.403758	0.670233	0.399135	0.17839	0.175975	0.536708	0.196177	0.209373	0.475766	0.0959533	0.34831	0.450386	0.418671	-0.039521	0.0871665	0.488844	0.363108	0.242612	-0.0185461	0.169508	0.0695255	-0.181839	0.578955	0.647199	-0.0166632	0.232592	0.0100451	-0.143316	0.310674	-0.217308	0.237459	0.219419	0.136703	0.141033	0.081863	-0.0448145	-0.0271216	0.0134926	-0.322372	0.254087	-0.0796781	-0.127884	-0.170141	-0.0123509	-0.112094
KICH	0.480691	0.265283	0.176864	0.225014	0.134876	0.461458	0.314782	0.171394	0.116091	0.188157	-0.0246385	0.0386192	0.382473	0.190224	0.347998	0.229619	0.236298	0.079687	0.172547	0.306591	0.545192	0.30444	-0.0350176	0.108068	0.183308	-0.0632085	0.213428	0.102012	0.0502406	0.125537	0.0451311	-0.038652	0.186528	-0.142861	0.205886	0.00432284	-0.15454	-0.35823	0.0405478	-0.295568	-0.0731031	-0.0303122	-0.340913	0.223418	0.220258	-0.152095	-0.0837323	-0.272945	0.403088
KIRC	0.452611	0.404983	0.533108	0.704517	0.376943	0.581695	0.0944461	0.0756863	0.545162	0.326759	-0.0600022	-0.0526121	0.492756	0.51158	0.109834	0.395463	0.504026	0.184353	0.128166	0.324301	0.361791	0.499946	-0.193007	0.146853	-0.0262046	-0.108146	0.500224	0.205002	0.110733	0.170326	-0.141575	-0.0578791	0.313142	-0.117901	0.136234	0.115642	0.129605	-0.0292093	0.133905	-0.299807	0.0407648	-0.25075	-0.173073	0.294289	-0.229972	-0.0205224	-0.0571235	-0.374084	0.177398
KIRP	0.621252	0.308303	0.426224	0.681062	0.443486	0.635099	0.265632	0.282599	0.363501	0.38068	0.112845	0.030311	0.313794	0.424211	0.256529	0.411994	0.492922	0.294314	0.0932681	0.39429	0.532688	0.476877	-0.00330825	0.106237	0.124437	0.0530812	0.320319	0.342486	0.112805	0.172155	-0.190569	0.0929447	0.214304	-0.0847387	0.124105	0.177799	-0.0790239	-0.102485	0.12899	-0.219838	-0.108614	-0.176452	-0.066517	0.038366	0.000254841	0.0686963	-0.0683516	-0.164473	0.154095
LAML	0	0	0	0	0	0	0.252479	0.162404	-0.309378	-0.235326	0.127577	0.197644	0.0965081	0.113493	-0.0563937	0.0317777	-0.295447	-0.149186	-0.320039	0.231002	0.109566	-0.316924	-0.416624	0.147212	-0.119759	0.0504141	0.0976984	0.0553644	0.133948	0.304441	0.251328	-0.118444	0.19048	-0.102408	0.313307	-0.0405743	0.299457	0.0121272	0.0589897	-0.0526081	0.303582	-0.399482	0.102836	-0.0677474	-0.236769	-0.00752764	0.129154	-0.0926287	0.192434
LGG	0.523137	0.594683	0.0102529	0.712224	0.578046	0.725275	-0.115014	-0.227432	0.0850701	0.564977	0.132761	-0.0179824	0.36641	0.195586	0.15161	0.382682	0.361792	0.372702	0.0392999	0.0504214	0.43356	0.630235	-0.208207	0	-0.170105	-0.0339022	0.19946	-0.106731	0.322432	0.112202	-0.24921	0.00176817	-0.149485	-0.350848	0.219382	0.0953613	-0.259389	-0.0563509	0.0444815	-0.116825	0.0765895	0.0453378	-0.0174881	0.142257	0.131209	-0.0711812	0.198389	-0.28097	0.18373
LIHC	0.559505	0.362514	0.574237	0.530933	0.385061	0.60504	0.133908	0.170151	0.0153728	-0.216923	-0.0102704	0.567742	0.48087	0.546236	0.380885	0.473517	0.37533	0.242547	0.120489	0.441649	0.383838	0.439043	-0.0146879	0.0463812	0.080262	0.134225	0.466969	0.381604	0.156654	0.262671	-0.0492612	0.119715	0.289236	-0.214528	0.387971	0.113587	0.0531951	0.0369674	0.0260631	-0.272179	0.0397343	-0.258617	-0.207751	0.16592	-0.123366	0.134827	-0.0678023	-0.403397	0.0767342
LUAD	0.455774	0.449553	0.554062	0.567317	0.27576	0.568975	0.363951	0.356089	0.287319	0.384975	0.0567582	0.578299	0.363178	0.103535	0.232178	-0.00541698	0.27022	0.255147	0.101463	0.517895	0.24353	0.386607	-0.0939492	-0.0210533	0.0692703	0.0541507	0.480969	0.47042	-0.158326	-0.0596485	0.166463	-0.253657	0.165346	0	0.368963	0.154875	-0.085584	-0.074383	0.0326313	-0.0948474	0.0107023	0.152355	-0.27636	0.172545	-0.0306882	0.136769	-0.151368	0.0836482	-0.0641479
LUSC	0.387024	0.353948	0.587305	0.628449	0.422722	0.582127	0.370362	-0.00170913	0.13252	0.619575	0.279825	0.521045	0.11916	-0.0570993	0.391422	0.416323	0.435124	0.136021	-0.0260443	0.361998	0.448118	0.407215	-0.0853187	0.0943547	-0.125506	-0.109778	0.326402	0.641139	-0.000998724	0.00780764	0.107235	-0.195332	0.189948	-0.180445	0.348375	0.249732	-0.0549841	0.117954	0.0379287	-0.0726683	0.0375501	0.0376863	-0.194375	0.191004	-0.0700187	0.0100941	-0.14945	-0.0548544	-0.109677
MESO	0.37996	0.195088	0.288466	0.466159	0.251187	0.286834	0.336349	0.0486152	0.109643	0.104271	-0.0540427	0.375484	0.204735	0.0258139	0.19817	0.165438	0.306159	0.00488226	0.0871903	0.356199	0.25677	0.264979	-0.293455	0.177816	-0.259249	0.148194	0.222515	0.386465	0.0851951	0.452762	-0.0233464	0.046038	0.178824	0	0.235331	0.110902	0.308398	-0.32329	0.140679	-0.189005	0.171839	-0.0758819	-0.20502	0.120908	-0.364159	-0.105854	0.0577901	-0.406092	0.391559
OV	0.257877	0.401268	0.181396	0.6561	0.347012	0.56871	0.187495	0.0993033	-0.106474	0.494094	0.213965	0.0732946	-0.0455657	0.350282	0.234797	0.246663	0.537318	0.287618	0.243776	0.0360255	0.480364	0.351061	0.0454635	-0.00189516	0.0425545	-0.0778157	0.101375	0.352849	0.0531591	0.104819	-0.253818	-0.0530839	0.0734915	-0.195323	0.304647	0.177601	-0.136931	-0.0744689	-0.0987423	-0.128497	0.0496377	-0.0776587	-0.23778	0.297533	0.122772	0.0596584	-0.0536835	-0.274647	0.223555
PAAD	0.621466	0.62299	0.590573	0.621366	0.352122	0.591283	0.555859	0.450331	0.154447	0.359607	-0.000618579	0.688339	0.631774	0.620147	0.448195	0.483499	0.564029	0.673579	0.169732	0.601151	0.306705	0.547807	-0.143045	0.182688	-0.0886548	0.297057	0.706483	0.471702	-0.0879667	0.433037	0.070967	-0.164078	0.346668	0.134363	0.0572695	0.270329	0.115224	-0.0118876	0.0620701	-0.265005	-0.238416	0.0771991	-0.279891	0.174353	-0.238672	0.187331	0.0599436	-0.165419	-0.0784539
PCPG	0.357405	0.0587151	0.242157	0.466886	0.379299	0.35182	0.185182	-0.0357004	-0.080523	0.357553	0.0541091	0.0931504	0.14983	0.13425	0.190012	0.467179	0.457054	0.352183	0.220493	0.207193	0.276944	0.147757	-0.169141	0.0262921	0.144144	0.198315	0.20876	0.269409	0.297313	0.381279	-0.123175	0.115858	-0.00627682	0	0.00433714	0.234558	-0.0697879	-0.0333252	0	-0.167851	0.0130094	-0.284587	-0.00304905	0.22691	0.0394308	0.199469	-0.0533786	-0.397266	0.260097
PRAD	0.522128	0.608331	0.525288	0.76257	0.453131	0.750974	0.420919	0.481634	0.443978	0.503497	0.00120017	0.597898	0.293244	0.514966	0.326171	0.197258	0.157803	0.666676	0.178839	0.415494	0.376395	0.192532	0.181854	0.170243	-0.0258451	0.0370664	0.440175	0.543988	0.101596	0.412269	-0.103265	-0.148598	-0.091804	-0.0811517	0.468429	-0.0265958	-0.0204782	0.038924	-0.0182688	-0.213138	0.112008	-0.0556986	-0.151766	0.100398	-0.224413	0.161605	0.14704	-0.332686	0.295237
READ	0.520813	0.40563	0.25265	0.511004	0.329173	0.716172	0.328664	0.177621	0.0121397	0.684398	-0.063357	0.621192	0.181034	0.611807	0.479681	0.147431	0.702898	0.691259	0.286745	0.630472	0.492197	0.488984	0	0.24426	0.279393	-0.294457	0.410679	0.725317	0.17984	0.0882465	-0.122902	-0.151759	0.254216	-0.285369	0.235482	-0.0897321	-0.0699173	0.0232812	-0.149936	-0.0536425	-0.208432	0.0158855	-0.343737	0.275924	0.178755	0.199246	-0.146114	0.131412	0.00688127
SARC	0.539879	0.503945	0.395092	0.516745	0.254234	0.521194	0.27828	0.0548643	0.464023	0.364669	-0.0065144	0.567251	0.464942	0.372958	0.365189	0.436401	0.494647	0.403531	0.0115435	0.418869	0.392381	0.378814	0.00288269	-0.0646229	-0.110692	0.00552814	0.48017	0.230361	0.0480503	0.213104	-0.115109	0.127658	0.419566	-0.208485	0.0881387	0.103997	0.194313	0.0769236	0.0310687	-0.295817	0.225188	0.146179	-0.363083	0.385821	-0.1912	0.00291604	0.112621	-0.0366221	0.0666909
SKCM	0.534592	0.736273	0.50384	0.8101	0.292632	0.747799	0.572617	0.397782	0.603	0.484363	0.149064	0.486058	0.611643	0.426183	0.424101	0.364751	0.671549	0.622593	0.0448298	0.57585	0.441793	0.463726	-0.0778497	0.0323713	-0.101601	-0.0181193	0.594706	0.335173	-0.0429705	0.322749	0.26695	0.0519501	0.365373	-0.0896887	0.126708	0.341916	0.052785	0.185993	0.0194464	-0.290015	0.151503	-0.115176	-0.296117	0.356339	-0.297306	-0.014498	-0.0390884	-0.316888	-0.0807465
STAD	0.447058	0.598472	0.535872	0.651883	0.504484	0.666791	0.441119	0.308921	0.0351117	0.417432	0.127948	0.131485	0.0997238	0.39875	0.331758	0.417957	0.540891	0.186319	0.106978	0.525474	0.15025	0.500969	0.141475	0.0326697	0.0310482	0.32603	0.344837	0.398266	-0.0245128	0.214748	0.301444	-0.183855	0.140116	-0.05114	0.103923	0.165368	-0.114375	-0.159035	0.102317	-0.0772041	-0.0598798	0.0364038	-0.304437	0.068218	-0.125781	0.0772228	-0.0387373	0.0710107	-0.094973
TGCT	0.639428	0.732558	0.564838	0.687697	0.33883	0.581212	0.675436	0.627733	0.401016	0.588701	0.230226	0.847786	0.750867	0.450814	0.487819	0.406287	0.600772	0.538095	-0.327574	0.606031	0.434285	0.587299	-0.314029	-0.224129	-0.367969	-0.293525	0.660763	0.440599	0.448032	0.115432	0.130858	-0.313162	0.231844	-0.194747	0.472944	0.103611	-0.0733749	0.45068	0.285205	-0.407214	0.111369	-0.313949	0.109555	0.429432	-0.496281	0.0489291	-0.220362	-0.0538518	-0.237213
THCA	0.542915	0.653778	-0.0902678	0.55446	0.0687721	0.716199	0.482411	0.327124	-0.144677	0.286975	0.047059	0.211036	0.028891	0.191671	0.400125	0.509116	0.377252	0.44668	0.0408078	0.526887	0.559962	0.28961	-0.130566	0.030195	0.206217	-0.249083	0.273792	0.661606	-0.173487	0.431546	-0.0315587	0.197661	0.0532333	-0.110929	0.244359	0.182365	0.149899	0.0655652	0.0273057	-0.33677	0.0446706	-0.226018	-0.0774629	0.421027	-0.263986	0.213713	-0.0230245	-0.38829	0.0197464
THYM	0.527368	0.527743	0.470635	0.585963	-0.127995	0.46994	0.228242	0.211753	0.422924	0.0510929	-0.182503	0.187094	0.408981	0.561707	0.108936	0.123901	0.10749	0.441067	0.0589446	0.211027	0.0405295	-0.0680189	-0.0288836	0.0419713	-0.242842	-0.183611	0.471184	-0.0146252	-0.303637	0.144659	-0.0350092	-0.208139	0.263601	0.0700191	0.0586587	0.0566139	0.213821	0.220921	0	0.0776185	-0.255312	0.133571	-0.29731	-0.203498	-0.334609	0.00419996	-0.00636094	-0.345061	-0.0386958
UCEC	0.168118	0.19502	0.120415	0.369764	0.0744892	0.533639	0.130975	0.208514	0.0986116	0.191495	0.0525189	-0.120698	0.00512553	0.104561	0.110512	0.337904	0.467029	0.0359989	0.175297	0.371652	0.339493	0.243097	-0.0159732	0.199382	-0.0890504	-0.132793	0.165146	0.231231	0.132106	0.284202	-0.271692	-0.122174	0.103924	-0.0852131	0.285583	0.0788909	0.112294	-0.296955	-0.0196113	-0.120817	-0.0779881	-0.141058	-0.167996	0.207649	0.0532514	0.0509584	-0.0110388	-0.183575	-0.0640247
UCS	0.342151	0.083482	0.0402078	0.360869	0.0876903	0.431835	0.164306	0.113802	0.0659955	0.409799	0.0204146	0.295838	0.140719	0.0387418	0.170077	0.404908	0.355666	-0.0409502	0.0829418	0.185882	0.232128	0.580706	-0.448946	0.178486	0.205114	-0.172241	0.216372	0.496752	0.516736	0.350279	-0.360623	0.0484839	0.148616	0.0388488	0.307456	0.0145559	0.197574	0.107092	0.0485333	-0.241398	0.229583	-0.13697	-0.236074	0.519204	-0.0277709	0.166466	-0.00788393	-0.0882613	-0.0789088
UVM	-0.0996016	-0.11785	0.369175	-0.162956	0.0744803	-0.13131	0.595425	0.0955002	0.81858	0.419452	0.352475	-0.00394066	0.873669	0.794335	0.595077	0.791311	0.781946	0.741494	0.250905	0.567672	0.772658	0.46095	0.00998741	0.0731505	0.244523	-0.493619	0.903303	0.248214	-0.0280644	0.105304	-0.199133	0.0150857	0.6934	-0.190546	-0.213092	0.166483	0.482719	0.308904	0.128955	-0.286318	0.473409	-0.34952	-0.178346	0.626743	-0.321935	0.200565	-0.0494725	-0.3934	0.117762
CD69 p value	B cell	T cell CD4	T cell CD8	Neutrophil	Macrophage	DC	Bcells	CD4_Tcells	CD8_Tcells	Macrophages	NKcells	T_cells	CD8_T_cells	Cytotoxic_lymphocytes	B_lineage	NK_cells	Monocytic_lineage	Myeloid_dendritic_cells	Neutrophils	B_cells	Macrophages_M1	Macrophages_M2	Monocytes	Neutrophils	NK_cells	T_cells CD4	T_cells CD8	Treg	Dendritic_cells	B_cells_naive	B_cells_memory	Plasma_cells	T_cells_CD8	T_cells_CD4_naive	T_cells_CD4_memory_resting	T_cells_CD4_memory_activated	T_cells_follicular_helper	T_cells_regulatory	T_cells_gamma_delta	NK_cells_resting	NK_cells_activated	Monocytes	Macrophages_M0	Macrophages_M1	Macrophages_M2	Dendritic_cells_resting	Dendritic_cells_activated	Mast_cells_resting	Mast_cells_activated
ACC	0.101253	0.00179736	7.48e-06	0.000361177	3.89e-14	0.0917859	0.787791	0.871271	0.307286	0.141438	0.0179816	0.000528619	4.66e-08	3.29e-05	0.000437945	0.0001516	3.7e-15	0.429072	0.851981	0.152508	3.69e-06	8.55e-10	0.0644418	0.000230398	0.580652	0.644829	1.12e-05	0.379559	0.12336	0.727222	0.245857	0.990156	0.0236019	0.00953199	0.36825	0.0256753	0.675472	0.762214	0.0105265	0.011562	0.226303	0.0391667	0.234926	2.63e-05	0.00363766	0.000579097	0.00303532	0.73403	0.089413
BLCA	2.02e-05	8.38e-21	2.13e-07	1.8e-31	0.00122774	4.19e-25	0.000476485	0.116349	0.00542901	2.51e-10	6.92e-05	5.39e-05	0.058727	3.22e-12	1.54e-06	8.3e-08	9.07e-13	0.645379	0.425872	2.22e-06	7.31e-14	2.68e-12	0.491972	0.0139745	0.0255	0.199203	5.8e-07	1.08e-21	0.000106	1.88e-07	0.000428492	0.00570693	0.00307918	1.09e-05	2.44e-07	4.78e-07	0.134674	0.00177127	0.322237	0.00306945	0.0156189	0.00368487	0.0112547	3.18e-08	0.87217	0.586692	0.0254097	0.028471	0.887113
BRCA	1.11e-44	1.68e-141	3.02e-139	8.47e-138	1.88e-18	8.55e-157	5.15e-42	1.19e-42	5.32e-36	1.98e-28	0.157	6.75e-140	4.32e-62	3e-45	5.01e-18	7.52e-25	1.69e-30	3.7e-17	0.649573	1.03e-67	7.04e-24	1.94e-47	0.0277658	2.35e-05	0.0244342	0.0402932	7.59e-107	2.1e-80	0.00101771	1.15e-24	1.18e-05	1.88e-06	5.91e-43	3.97e-05	9.99e-99	1.79e-10	0.105599	0.126713	8.28e-06	7.17e-14	5.11e-07	0.00200955	1.99e-29	3.47e-28	1.91e-50	6.48e-06	0.000320523	0.0916392	0.0718393
CESC	1.33e-13	8.98e-18	5.03e-16	1.23e-25	0.00172849	1.52e-27	3.93e-10	0.00309	0.0028937	7.67e-14	0.00630809	1.38e-06	0.525337	2.1e-08	2.97e-07	3.14e-10	1.35e-08	0.177165	0.807589	7.69e-09	0.000116	5.14e-16	0.369128	0.0553	0.0543825	0.00164897	1.47e-06	2.21e-17	0.268	0.331	0.00397654	0.000574	1.26e-07	0.206325	0.0131705	0.00113188	0.404476	0.851038	0.0156867	0.0792471	0.0785665	0.232481	0.00150084	4.97e-07	0.00629645	0.0593513	0.00170949	0.543593	0.00591157
CHOL	1.7e-05	0.000207754	0.00381461	0.440071	0.912837	0.103841	0.000136565	7.46e-07	0.795073	0.492879	0.637446	0.0660178	0.00114612	0.459786	0.000474072	0.00831092	0.993296	0.039492	0.667336	0.000196168	0.862522	0.869598	0.530074	0.971582	0.214797	0.361229	0.0156724	6.75e-06	0.280978	1.83e-05	0.214903	0.889152	0.115993	0.0276168	0.0704305	0.9242	0.579949	0.892645	1	0.249906	0.188522	0.859643	0.00969934	0.120367	0.0571829	0.495265	0.0504683	0.441242	0.305751
COAD	5.26e-15	7.53e-22	2.15e-27	2.78e-48	9.36e-15	3.38e-42	4.74e-15	2.15e-10	0.117469	3.3e-35	0.000144201	5.95e-29	0.000321045	5.66e-17	6.79e-17	0.00274929	3.66e-42	2e-06	2.73e-16	2.14e-20	1.63e-18	3.72e-08	1	9.81e-06	0.978865	0.0285219	1.01e-12	1.8e-34	0.00489832	0.00959351	0.132239	5.13e-07	0.667655	0.158801	0.00513632	0.809406	0.348341	0.119578	0.796705	0.000800853	0.672066	0.859326	0.000248772	0.000337117	0.00102156	0.385308	0.416471	0.00868095	0.0204099
DLBC	0.139386	0.218035	5.41e-05	3.06e-08	2.8e-05	9.47e-05	0.522688	0.0814583	0.193023	0.136399	0.26041	0.00498	0.221102	0.0159513	0.17931	0.0459	0.00422	0.00538	7.3e-05	0.0948904	0.0868053	0.00103123	0.00421511	0.792684	0.16338	0.547159	0.0149	0.00223	0.0625031	0.611812	0.0425981	0.75777	0.185256	1	0.169203	0.224731	0.089852	0.395742	0.439659	0.324329	0.0984831	0.468738	0.379236	0.00459393	0.412397	0.257769	0.0515129	0.979079	0.0925699
ESCA	2.25e-08	1.37e-14	0.000979731	1.02e-10	0.000244568	4.99e-13	3.26e-08	5.11e-05	0.441477	8.85e-11	0.000715541	0.654203	1.37e-10	0.686889	9.51e-09	1.31e-09	6.94e-08	0.441606	0.378156	4.96e-17	1.87e-06	0.0330068	0.993	0.155125	0.00285583	0.42773	8.74e-10	1.15e-21	0.0218	0.0018104	0.597082	0.511143	0.182468	0.0257704	0.00692063	0.0240635	0.765225	0.00577	0.11653	0.239602	0.564342	0.905265	0.209505	0.00418683	0.0181181	0.990779	0.0423595	0.0222963	0.0425267
GBM	2.24e-07	0.000109623	0.146006	7.76e-12	3.4e-08	1.01e-05	0.398226	0.0307	1.13e-06	1.04e-07	0.00801839	0.000132931	0.0034708	0.0604234	0.00721656	0.000200887	1.05e-11	0.00294	0.0218123	0.144995	2.96e-05	1.74e-22	0.0392106	0.420718	0.263	0.000761	0.337517	0.229815	0.878907	0.128811	0.462667	0.933669	0.360782	0.00394189	0.953018	0.864665	0.00305113	0.0002599	0.0547358	0.0051459	0.00166141	8.5e-06	9.13e-05	0.0194295	0.0165796	0.51118	0.967817	2.07e-09	2.17e-07
HNSC	2.69e-34	3.84e-33	1.1e-38	1.26e-80	1.08e-21	1.05e-68	3.42e-21	4.52e-05	5.75e-05	6.59e-40	7.01e-06	1.57e-06	1.46e-30	0.0291461	3.42e-16	3.44e-27	2.33e-23	0.37	0.0475987	2.07e-32	1.48e-17	2.31e-08	0.673967	0.000108	0.114	3.19e-05	1.34e-47	1.08e-62	0.705	8.83e-08	0.81976	0.00108	4.96e-13	6.07e-07	4.64e-08	4.69e-07	0.00184	0.0013	0.0628871	0.309144	0.538356	0.759557	5.75e-14	4.63e-09	0.070267	0.00358316	0.000101229	0.779	0.0107533
KICH	5.06e-05	0.0327032	0.158719	0.0715283	0.284075	0.000109301	0.0106527	0.172209	0.357094	0.133362	0.845536	0.760038	0.00166514	0.129072	0.00450313	0.0657687	0.0580836	0.528043	0.169298	0.0129919	2.65e-06	0.0136752	0.781835	0.39151	0.143846	0.616923	0.0878125	0.418745	0.69104	0.319045	0.721107	0.75984	0.136816	0.256263	0.0998918	0.972737	0.219009	0.00338947	0.748441	0.016831	0.562781	0.810564	0.00545307	0.0736167	0.077893	0.226475	0.507242	0.0278206	0.000870966
KIRC	5.01e-28	2.94e-22	4.19e-40	2.26e-80	2.86e-19	3.95e-49	0.0300133	0.082297	3.31e-42	1.33e-14	0.1686	0.227	1.19e-33	1.49e-36	0.0115546	3.27e-21	2.29e-35	2.02e-05	0.00317529	2.14e-14	8.99e-18	9.75e-35	7.95e-06	0.000712319	0.547966	0.0129042	8.84e-35	2.03e-06	0.0109	8.38e-05	0.00110675	0.184204	1.78e-13	0.00668353	0.00170316	0.00781703	0.00284852	0.503029	0.0020458	1.99e-12	0.349854	5.17e-09	6.4e-05	5.22e-12	9.11e-08	0.637998	0.190008	5.55e-19	4.15e-05
KIRP	8.14e-32	1.09e-07	5.24e-14	3.43e-40	3.67e-15	1.36e-33	5.45e-06	1.24e-06	2.49e-10	2.92e-11	0.0570724	0.61	6.25e-08	7.07e-14	1.16e-05	4.19e-13	7.46e-19	4.21e-07	0.116	4.88e-12	2.73e-22	1.37e-17	0.956	0.0733467	0.0358	0.372	3.2e-08	2.9e-09	0.0571619	0.003553	0.00122618	0.117446	0.000268012	0.153628	0.0363	0.00259154	0.183421	0.0841497	0.0294707	0.000183404	0.0671036	0.00279659	0.263038	0.518873	0.996582	0.247683	0.250069	0.00538	0.0091723
LAML	1	1	1	1	1	1	0.000189616	0.0174	3.97e-06	0.000518055	0.0624657	0.0037	0.159484	0.0977	0.411766	0.644	1.11e-05	0.0291214	1.75e-06	0.00066	0.10999	2.23e-06	2.15e-10	0.0313458	0.0804722	0.463167	0.154	0.420366	0.0503658	5.74e-06	0.000203299	0.0839	0.00518	0.135371	2.94e-06	0.554978	8.28e-06	0.860001	0.390539	0.443907	6.12e-06	1.33e-09	0.133737	0.323943	0.000477	0.912825	0.0592675	0.177013	0.00472756
LGG	9.44e-37	1.6e-49	0.818394	3.5e-79	2.87e-46	2.02e-83	0.00975991	2.46e-07	0.0563217	7.68e-44	0.00282371	0.687	1.85e-17	9.74e-06	0.000638	5.04e-19	4.95e-17	4.7e-18	0.378627	0.258533	1.63e-24	3.76e-57	2.42e-06	1	0.000124	0.448	6.42e-06	0.0165	1.17e-13	0.0117146	1.42e-08	0.968415	0.000761193	4.8e-16	6.57e-07	0.0323207	3.42e-09	0.206612	0.318948	0.0086598	0.0858541	0.309712	0.695309	0.00136467	0.00316667	0.110473	7.21e-06	1.35e-10	3.33e-05
LIHC	2.74e-31	1.03e-12	3.14e-33	8.66e-28	2.82e-14	1.28e-37	0.0106495	0.00113635	0.770364	3.07e-05	0.845387	2.32e-32	2.1e-22	1.27e-29	5.6e-14	1.1e-21	1.38e-13	2.94e-06	0.021672	9.2e-19	3.45e-14	1.55e-18	0.78	0.37826	0.126914	0.0105	4.65e-21	4.98e-14	0.00276372	3.84e-07	0.349333	0.0225354	2e-08	3.77e-05	1.74e-14	0.0304894	0.312149	0.482596	0.620643	1.38e-07	0.450413	5.87e-07	6.66e-05	0.00151227	0.018707	0.0101	0.197455	1.23e-15	0.144539
LUAD	5.14e-27	3.04e-26	1.42e-41	6.28e-44	3.55e-10	3.13e-44	4.17e-17	2.15e-16	5.87e-11	4.13e-19	0.205157	5.81e-46	4.92e-17	0.0205829	1.52e-07	0.90383	8.16e-10	7.16e-09	0.0233	1.17e-35	3.49e-08	2.85e-19	0.035715	0.639	0.122	0.226777	2.61e-30	6.75e-29	0.00038	0.182982	0.000184734	8.81e-09	0.000204	1	1.43e-17	0.00051	0.0558202	0.0966345	0.466598	0.0339786	0.811324	0.000630354	3.24e-10	0.00010545	0.493563	0.00217668	0.000684277	0.0616191	0.152065
LUSC	5.42e-19	6.16e-16	7.4e-47	2.54e-55	1.06e-22	7.08e-46	2.07e-17	0.969867	0.00326153	2.18e-53	2.77e-10	1.6e-35	0.00821528	0.206574	2e-19	5.27e-22	4.23e-24	0.00252455	0.564798	1.2e-16	1.26e-25	4.9e-21	0.05887	0.0366091	0.00535	0.0149462	1.19e-13	3.4e-58	0.982	0.862991	0.0174558	1.3e-05	2.27e-05	5.79e-05	1.86e-15	2.04e-08	0.223916	0.00889248	0.401692	0.107782	0.406411	0.404709	1.44e-05	2.04e-05	0.121272	0.823453	0.00089431	0.225012	0.0150399
MESO	0.000334892	0.0735783	0.00742153	6.92e-06	0.0204032	0.0077793	0.00164785	0.658609	0.317842	0.34227	0.623263	0.000398552	0.0601661	0.814591	0.0690554	0.130248	0.00437717	0.964629	0.427507	0.000820384	0.0176841	0.0142541	0.00641549	0.103501	0.0165803	0.175884	0.0406732	0.000258889	0.438197	1.36e-05	0.832041	0.675664	0.101527	1	0.0301537	0.312279	0.00408485	0.00254499	0.199074	0.0832036	0.115824	0.490047	0.0598016	0.270348	0.000612288	0.334952	0.599341	0.000115213	0.000210842
OV	9.25e-08	1.45e-17	0.000196064	1.11e-52	3.04e-13	4.22e-37	0.000117406	0.0426875	0.0297116	4.72e-27	1.05e-05	0.135114	0.353321	1.76e-13	1.25e-06	3.38e-07	1.44e-32	2.2e-09	4.67e-07	0.463677	2.11e-25	1.65e-13	0.354984	0.969259	0.387	0.11302	0.0387579	1.22e-13	0.279	0.0325696	1.54e-07	0.28005	0.134536	6.06e-05	2.2e-10	0.000272169	0.00515	0.129416	0.0441339	0.00869473	0.3125	0.113751	9.31e-07	5.98e-10	0.0122101	0.224664	0.274646	1.24e-08	4.14e-06
PAAD	2.71e-20	2.07e-20	5.08e-18	2.76e-20	1.54e-06	4.53e-18	9.66e-16	3.19e-10	0.0401152	8.84e-07	0.99348	3.46e-26	4.15e-21	3.43e-20	3.96e-10	9.31e-12	2.97e-16	9.4e-25	0.0239	9.02e-19	3.3e-05	3e-15	0.0575143	0.0149413	0.240623	5.94e-05	4.52e-28	3.42e-11	0.244308	1.74e-09	0.347911	0.0290901	2.28e-06	0.0745851	0.448964	0.000273697	0.126715	0.875214	0.4118	0.000364369	0.00139513	0.307105	0.00016129	0.0202878	0.00137812	0.0125332	0.428034	0.0277821	0.299286
PCPG	1.04e-06	0.437578	0.00116493	5.74e-11	1.93e-07	1.57e-06	0.013602	0.637107	0.286682	1.03e-06	0.474424	0.217505	0.0465378	0.0748316	0.0113042	5.56e-11	1.61e-10	1.53e-06	0.00318732	0.00565594	0.000190225	0.0496885	0.0244	0.72831	0.0556	0.00814364	0.00529559	0.0002877	5.85e-05	1.64e-07	0.102395	0.124626	0.933918	1	0.954311	0.00167546	0.355999	0.659688	1	0.025539	0.863548	0.00012351	0.967872	0.0023881	0.602312	0.00777333	0.48042	4.38e-08	0.000471911
PRAD	5.75e-36	1.98e-51	1.86e-36	2.61e-95	1.96e-26	6.63e-91	1.12e-22	4.12e-30	2.52e-25	3.56e-33	0.978751	2.64e-49	2.84e-11	7.13e-35	9.84e-14	9.82e-06	0.000425	6.36e-65	6.3e-05	4.41e-22	4.17e-18	1.61e-05	4.71e-05	0.000141288	0.566	0.41058	7.12e-25	1.8e-39	0.02379	9.84e-22	0.0215713	0.000912583	0.0411853	0.0712434	2.3e-28	0.554971	0.649464	0.38751	0.685139	1.71e-06	0.0126463	0.216071	0.000704835	0.0255	4.54e-07	0.000306009	0.00103438	2.95e-14	2.06e-11
READ	1.21e-07	6.64e-05	0.0156856	2.27e-07	0.00144259	1.46e-15	0.00146886	0.0921062	0.909073	7.48e-14	0.550753	5.04e-11	0.0859243	1.17e-10	1.5e-06	0.163137	8.06e-15	3.34e-14	0.00585703	2.13e-11	7.22e-07	8.74e-07	1	0.0196303	0.00731771	0.00460829	5.27e-05	4.27e-16	0.0880485	0.405519	0.245803	0.151001	0.0150311	0.00610884	0.0246397	0.397628	0.510181	0.826612	0.156028	0.613554	0.0474048	0.881196	0.000849997	0.00811226	0.0900129	0.0582989	0.166971	0.214365	0.948384
SARC	6.41e-21	5.05e-18	4.54e-11	5.14e-19	3.6e-05	2.27e-19	5.68e-06	0.38	3.51e-15	1.56e-09	0.917066	2.27e-23	3.05e-15	6.17e-10	1.47e-09	2.02e-13	2.51e-17	1.6e-11	0.853604	2.21e-12	6.32e-11	3.15e-10	0.963248	0.301118	0.0759	0.93	2.76e-16	0.00018959	0.442191	0.000568941	0.0648798	0.04047	2.01e-12	0.000752763	0.15807	0.0955431	0.00171313	0.218173	0.619376	1.32e-06	0.000265894	0.0188134	1.86e-09	1.39e-10	0.00204	0.962823	0.0709296	0.558159	0.285881
SKCM	9.03e-35	2.41e-78	1.8e-30	2.08e-106	2.24e-10	4.51e-82	9.76e-41	1.38e-18	4.28e-46	5.76e-28	0.00148224	3.54e-28	9.99e-48	2.26e-21	3.7e-21	1.14e-15	1.43e-60	7.23e-50	0.342	2.79e-41	5.11e-23	1.76e-25	0.0983241	0.4924	0.030797	0.70084	1.41e-44	2.5e-13	0.362055	2.04e-12	8.18e-09	0.270392	1.01e-15	0.0567321	0.00699094	7.69e-14	0.262757	6.95e-05	0.680098	3.29e-10	0.00123471	0.0142836	1.34e-10	5.59e-15	1.12e-10	0.758543	0.407078	5.31e-12	0.0863926
STAD	1.84e-20	4.59e-39	3.19e-30	2.6e-48	1.92e-26	3.09e-51	6.62e-20	5.03e-10	0.490445	8.6e-18	0.0116512	0.00951797	0.0497	3.07e-16	2.02e-11	7.75e-18	7.28e-31	0.000223731	0.0352	6.31e-29	0.00300831	4.83e-26	0.00524149	0.521124	0.542	4.64e-11	2.83e-12	3.36e-16	0.630261	1.99e-05	1.36e-09	0.000271654	0.00569742	0.315018	0.0407585	0.00107778	0.0242551	0.00167486	0.0439894	0.128988	0.239297	0.474612	9.16e-10	0.179931	0.013158	0.128895	0.44674	0.162715	0.0616308
TGCT	1.56e-16	1.82e-23	1.73e-12	8.41e-20	7.07e-05	2.74e-13	6.51e-19	7.94e-16	1.89e-06	1.14e-13	0.00791424	1.28e-37	3.51e-25	5.82e-08	2.98e-09	1.34e-06	2.63e-14	2.85e-11	0.000126031	1.37e-14	1.96e-07	1.34e-13	0.000245595	0.00978019	1.42e-05	0.000635884	6.65e-18	1.24e-07	7.17e-08	0.1875	0.134761	0.00025604	0.00747513	0.0252435	1.03e-08	0.237101	0.403085	5.87e-08	0.000917375	1.26e-06	0.203615	0.000246546	0.21112	2.78e-07	1.44e-09	0.577	0.0111176	0.539697	0.00616923
THCA	6.67e-40	1.18e-62	0.043	6.96e-42	0.123	2.72e-80	1.11e-30	5.21e-14	0.00114	5.43e-11	0.292166	1.8e-06	0.518	1.5e-05	9.21e-21	1.6e-34	1.85e-18	4.87e-26	0.361	2.82e-37	7.43e-43	3.55e-11	0.00335078	0.499	3.11e-06	1.5e-08	4.24e-10	1.24e-64	9.19e-05	3.11e-24	0.480062	7.96e-06	0.23335	0.0127965	2.84e-08	3.88e-05	0.000744663	0.141997	0.541204	8.36e-15	0.317376	3.01e-07	0.0826348	4.97e-23	1.82e-09	1.32e-06	0.606435	1.51e-19	0.65863
THYM	8.49e-10	8.21e-10	7.53e-08	3.16e-12	0.167195	7.92e-08	0.012924	0.0213403	1.83e-06	0.582688	0.0479249	0.0425	4.26e-06	3.65e-11	0.240294	0.181	0.246632	5.76e-07	0.526056	0.0218002	0.663	0.464	0.756195	0.651795	0.00806	0.0465635	7.24e-08	0.875097	0.00083	0.118075	0.706646	0.0237141	0.00392475	0.451	0.528	0.542573	0.0201	0.0162	1	0.403471	0.00527	0.149309	0.00107738	0.0271	0.000213	0.963998	0.945497	0.00013	0.677391
UCEC	0.0248864	0.00909001	0.109367	3.78e-07	0.323063	1.72e-14	0.0813977	0.00522061	0.190342	0.0104489	0.486282	0.108529	0.945864	0.164834	0.141961	3.97e-06	4.98e-11	0.633322	0.0192618	3.26e-07	3.55e-06	0.00107679	0.832403	0.00762622	0.237	0.0772236	0.0275984	0.00189977	0.0788	0.00012075	0.000243937	0.104244	0.167434	0.258083	0.0001115	0.295213	0.135604	5.69e-05	0.794995	0.108179	0.300792	0.060368	0.0249931	0.00541515	0.480214	0.499346	0.88373	0.014174	0.395854
UCS	0.00984884	0.540735	0.768589	0.00628889	0.520449	0.000889769	0.226253	0.403645	0.628915	0.00170984	0.881286	0.0268478	0.300925	0.776805	0.210139	0.00196509	0.00714285	0.764438	0.543367	0.170179	0.0851587	2.71e-06	0.000519394	0.188128	0.129397	0.204307	0.109222	9.85e-05	4.56e-05	0.00813181	0.00632729	0.722705	0.274333	0.776205	0.0211644	0.915205	0.144403	0.432106	0.722434	0.0730812	0.088734	0.314113	0.0798391	4.13e-05	0.839002	0.220124	0.954013	0.517726	0.563208
UVM	0.382476	0.300955	0.000813676	0.151312	0.514175	0.248703	7.13e-09	0.402	3.17e-20	0.000119187	0.00144337	0.972505	8.34e-26	2.43e-18	7.31e-09	4.01e-18	1.8e-17	5.48e-15	0.0257237	4.88e-08	7.41e-17	1.91e-05	0.930388	0.521736	0.0298701	3.79e-06	5.01e-30	0.0274084	0.806059	0.355687	0.0785121	0.89502	1.42e-12	0.0925557	0.0593581	0.142539	6.63e-06	0.00560696	0.257362	0.010525	1.05e-05	0.0015924	0.115825	6.46e-10	0.00381262	0.0763446	0.665031	0.000334948	0.30132
SBK1 correlation coefficient	B cell	T cell CD4	T cell CD8	Neutrophil	Macrophage	DC	Bcells	CD4_Tcells	CD8_Tcells	Macrophages	NKcells	T_cells	CD8_T_cells	Cytotoxic_lymphocytes	B_lineage	NK_cells	Monocytic_lineage	Myeloid_dendritic_cells	Neutrophils	B_cells	Macrophages_M1	Macrophages_M2	Monocytes	Neutrophils	NK_cells	T_cells CD4	T_cells CD8	Treg	Dendritic_cells	B_cells_naive	B_cells_memory	Plasma_cells	T_cells_CD8	T_cells_CD4_naive	T_cells_CD4_memory_resting	T_cells_CD4_memory_activated	T_cells_follicular_helper	T_cells_regulatory	T_cells_gamma_delta	NK_cells_resting	NK_cells_activated	Monocytes	Macrophages_M0	Macrophages_M1	Macrophages_M2	Dendritic_cells_resting	Dendritic_cells_activated	Mast_cells_resting	Mast_cells_activated
ACC	-0.20396	-0.226512	-0.38059	-0.071489	-0.448237	-0.147082	-0.0640187	0.044578	-0.0692166	-0.199904	-0.23629	-0.214892	-0.363813	-0.338134	-0.17775	-0.21742	-0.44455	-0.112679	0.108439	0.316357	-0.283868	-0.391301	0.394171	-0.265241	0.0814825	0.101106	-0.261734	-0.155712	0.167553	0.141129	0.0126547	0.0505421	-0.194191	0.177424	0.0894645	-0.209136	0.195823	-0.150345	-0.157938	0.0874555	-0.0560598	0.410835	0.113517	-0.296963	-0.423968	-0.330959	0.233292	-0.112405	-0.0407857
BLCA	-0.0641986	-0.142271	-0.255046	-0.367102	-0.112948	-0.350229	-0.0765072	0.0360577	-0.0302202	-0.247789	-0.167036	-0.026524	-0.017798	-0.241637	-0.105193	-0.165637	-0.366465	0.129016	0.137827	-0.0852513	-0.28728	-0.219778	0.0238796	0.0344071	0.21579	0.157518	-0.0787663	-0.193737	0.304272	-0.0147941	0.15423	0.113585	-0.062312	0.157395	-0.149346	-0.251814	0.157256	0.137049	-0.0433561	0.0951656	-0.0853988	0.0811415	0.0137033	-0.314667	-0.0896407	-0.0903687	0.0690048	0.0124378	0.0509931
BRCA	-0.0153926	-0.0828722	-0.102524	-0.127048	-0.0894811	-0.133989	-0.109385	0.0222049	-0.0810376	-0.215439	-0.130784	-0.117183	-0.109417	-0.148995	-0.142528	-0.0889044	-0.118719	-0.0668084	0.0797656	-0.0767839	-0.147809	-0.122427	0.00145722	-0.0555567	0.078898	0.0854837	-0.11649	-0.0597356	0.0643373	0.00583493	-0.0560824	-0.0038054	-0.0525853	0.0408047	-0.0109336	-0.0382944	0.0466793	0.0368809	-0.0786721	0.00281513	-0.0419065	-0.0787091	0.041121	-0.0168624	0.00550522	-0.044836	-0.0149042	0.034785	-0.0246499
CESC	-0.0114635	-0.144587	-0.0828195	-0.320197	0.0815739	-0.196917	0.041621	-0.289194	0.173829	-0.175434	-0.142276	-0.0380098	0.21432	-0.214436	-0.0834239	-0.144641	-0.300514	-0.0225733	0.0664303	0.0159428	-0.334943	0.0123784	0.0382563	-0.314891	0.0627217	0.0260005	0.108468	0.0620906	0.2835	0.246506	-0.0184742	0.251073	-0.0430698	0.0965331	0.0998666	-0.136659	0.0442462	-0.056421	-0.012735	-0.00413157	-0.160189	0.0853334	0.0220169	-0.134832	-0.0299379	0.000271424	-0.0658727	0.0392895	-0.158154
CHOL	-0.164975	-0.143739	0.196398	0.034173	0.0806044	-0.162417	-0.123526	-0.102195	0.264445	-0.342558	-0.0122256	0.045612	-0.0274572	-0.0678616	0.115066	-0.128626	-0.189479	0.0442129	0.247784	-0.119776	-0.159665	0.140209	-0.0669172	0.0944466	0.311883	-0.137156	-0.15447	-0.119416	0.0549957	-0.224652	-0.0673792	0.255787	-0.16241	0.00172736	-0.112611	-0.12712	-0.145074	0.29038	0	-0.199131	0.139647	-0.0550731	0.292988	-0.175668	-0.117469	0.150724	-0.0289635	-0.0308331	-0.0793405
COAD	0.136988	0.143652	0.158147	0.0469262	0.199469	0.107494	0.159423	-0.140855	0.0792454	0.0704782	0.0704328	0.11167	0.119803	0.0905213	0.0195888	0.0223756	0.112279	-0.0065239	0.0949041	0.212327	-0.0829946	0.11894	0	0.0468646	0.0352681	-0.0543068	0.106496	0.0921429	0.195106	0.131626	0.0288897	-0.110756	-0.0591906	-0.00934546	-0.108925	-0.0549983	-0.0402247	0.0140323	0.0354006	0.0108404	0.0797385	0.061961	0.0777939	-0.0206229	0.0911575	0.0162447	-0.0652067	0.0451639	-0.120242
DLBC	-0.114569	0.423969	0.775648	0.703333	-0.585756	0.702184	-0.0312004	0.336275	0.317151	0.495549	0.201318	0.653981	0.37723	0.541503	0.223746	0.60689	0.563578	0.687827	0.520789	-0.0400963	0.361926	0.415297	-0.0186003	-0.102154	0.441543	0.156561	0.712544	0.589593	0.0248596	-0.118221	-0.409898	-0.0483292	0.387692	0	0.0995032	0.279852	0.451608	0.0664483	0.0538441	0.00294825	0.247744	0.225064	-0.175472	0.456891	0.241333	0.0953423	0.0783404	0.279329	0.183703
ESCA	0.0231272	-0.0865813	-0.0973582	-0.171828	0.151088	-0.212486	-0.0380111	-0.0776427	-0.00685836	-0.121414	-0.0905123	-0.0883948	-0.00654591	0.0173036	-0.0827404	-0.134467	-0.226469	-0.0438385	0.197803	0.0210093	-0.258382	0.124116	0.289461	-0.0233801	0.234554	0.0660157	-0.0567983	-0.0977508	0.380396	0.0417789	0.0341655	-0.0149407	-0.0494159	0.200359	-0.0596939	-0.14155	0.136471	-0.00802472	0.0635138	-0.0582726	0.187756	0.143447	0.00158773	-0.0788211	0.0399653	0.0975177	0.00973307	-0.000721773	-0.102353
GBM	0.00996122	-0.0528553	-0.0922675	-0.346184	-0.393352	-0.209666	0.305831	0.406204	-0.336644	-0.395346	-0.0340087	-0.033528	-0.274046	0.118347	-0.154976	-0.069629	-0.120424	-0.379907	0.248415	0.204922	-0.46517	-0.447784	0.301311	-0.152994	0.370925	0.552389	-0.162396	0.0975077	-0.0214868	0.0465453	0.0513932	0.10365	0.0558674	0.00693207	-0.0695628	-0.152421	0.241713	0.0486936	-0.107978	0.0715014	-0.0436478	-0.272978	0.103593	-0.151388	-0.00474085	-0.0923382	-0.0654975	0.0938037	0.00264845
HNSC	0.225067	0.159775	-0.0475726	-0.0731621	0.0930282	0.0380341	0.175477	-0.0211819	0.0503764	0.0146086	-0.075817	0.0674453	0.171731	0.113807	0.177172	0.0639524	-0.163154	0.214813	0.0614574	0.289366	-0.236894	0.277069	0.06837	-0.204697	0.199445	-0.0416228	0.0864089	0.157484	0.28908	0.240587	0.0420756	0.186704	-0.046166	0.0123721	-0.06145	-0.0766108	0.181892	0.204337	-0.0205633	-0.0799359	-0.0486698	-0.0110026	-0.031704	-0.164519	0.01317	-0.10423	-0.100507	0.173082	-0.101309
KICH	-0.0376808	-0.0162934	-0.0595504	-0.0330026	-0.107667	0.00118876	-0.113398	0.00643096	-0.0245355	-0.05296	-0.113936	-0.186394	-0.0434711	-0.109207	0.0318191	-0.119565	-0.0948337	0.228169	0.185227	-0.0249578	-0.272739	-0.0906392	0.348984	-0.107428	0.118095	0.197175	0.0463565	-0.180924	-0.0981432	-0.13175	0.00674474	0.0544722	0.00687339	-0.162822	-0.00587841	-0.110257	0.291337	0.139616	-0.134005	-0.0316534	-0.0316849	-0.00984691	0.126949	-0.0377939	-0.025118	0.11331	0.0901737	-0.115359	0.00148496
KIRC	0.0953259	0.250995	0.100715	0.0843305	0.0229924	0.164445	-0.0189564	0.141785	0.0826336	-0.0247922	-0.0190767	0.196671	0.139212	0.146615	-0.0281448	0.066953	-0.0285208	0.0133298	0.140797	0.0745017	0.0103994	-0.0469214	0.108267	0.0281232	0.00642804	0.146544	0.131434	0.0598898	0.170181	0.117171	0.0370253	0.0330207	0.0617739	0.0898102	-0.10355	0.0442931	0.0358369	-0.0715125	-0.0942504	-0.0289595	0.160209	-0.0598236	0.0186416	-0.0657984	-0.0357476	-0.0424026	-0.0780211	0.0900151	-0.0309162
KIRP	-0.242463	0.0940899	-0.23903	-0.062717	-0.190382	-0.172021	-0.111371	0.145481	-0.105556	-0.277611	-0.156488	0.25423	-0.14867	-0.215192	-0.0759045	-0.105522	-0.0754667	-0.0424461	0.298983	-0.134116	-0.1706	-0.27243	0.24792	-0.045437	0.378779	0.234523	-0.153522	-0.0596272	0.109765	-0.0852133	-0.0238486	0.00585308	-0.203586	-0.0049065	0.261676	-0.0115639	-0.0249139	-0.153433	-0.0323496	0.0101917	-0.0690229	-0.121605	0.0153928	-0.222664	-0.0996977	-0.0327134	0.0257573	0.310092	0.0118927
LAML	0	0	0	0	0	0	0.261357	0.546054	-0.164318	-0.0920865	0.227098	0.538613	0.261653	0.458977	0.192971	0.415554	-0.0829588	-0.0511426	-0.00882879	0.457664	-0.157879	-0.1565	-0.206623	0.104283	0.0487388	0.233987	0.328927	0.133737	0.0196732	0.34593	-0.170303	0.279847	0.299403	0.170328	0.307595	0.0698308	0.0780124	0.122637	0.00410005	0.225251	0.0201095	-0.26491	0.136103	-0.0590147	-0.296177	-0.020321	-0.0759556	-0.112791	-0.0818032
LGG	-0.0372957	-0.363016	-0.012755	-0.27205	-0.398264	-0.474619	0.0637892	0.179661	-0.0951931	-0.29905	-0.0569667	-0.295955	-0.367333	0.134329	-0.183732	-0.173408	-0.0920744	-0.225133	-0.0781639	0.107943	-0.282958	-0.448322	0.236313	0	0.174146	0.208277	-0.144728	0.356585	-0.202399	0.0298284	0.00827154	-0.0340339	-0.0409558	0.141242	-0.0146624	-0.0874947	0.258105	-0.0379882	-0.0116674	0.0327585	0.0330303	0.00428288	0.0904577	-0.140253	-0.119476	-0.0022052	-0.0457448	0.0526604	-0.00980966
LIHC	0.231257	0.322147	0.0101487	0.265908	0.165751	0.211009	-0.0273188	0.00214102	-0.0409494	-0.23367	-0.0662954	0.192158	0.0995655	0.100746	0.105006	0.0715115	0.087319	0.104175	-0.00763171	0.267959	0.0870054	0.102659	0.28844	-0.046168	-0.0724999	0.213295	0.10438	0.22294	0.0502717	0.0638679	0.142389	0.0438215	-0.0439101	-0.0600792	-0.00721414	0.0753843	0.0688288	0.0523063	-0.0705704	-0.00107851	-0.0682284	-0.11867	0.0930341	-0.00984795	-0.038376	0.207532	0.00793218	-0.0719934	-0.050948
LUAD	0.0356896	0.00727335	-0.26546	-0.175399	-0.0713238	-0.166109	-0.0257687	-0.134997	-0.191608	-0.202355	-0.0761599	-0.0534489	-0.0933208	-0.0955263	-0.0683636	0.0846724	-0.254855	-0.177845	0.221274	-0.082368	0.058793	-0.0567029	0.17154	0.189668	0.281925	-0.0185819	-0.199802	0.091675	0.232934	0.111086	0.043285	0.0980862	-0.222429	0	0.0432923	-0.232563	0.0175627	0.136543	-0.0673162	0.00822629	-0.124778	-0.0857467	0.136433	-0.0934185	-0.0312476	-0.00285307	-0.0570405	-0.0198203	0.0244546
LUSC	0.0208599	0.0917302	-0.0630594	-0.270674	0.0869852	-0.176042	-0.0579527	0.0193562	0.0615475	-0.149084	-0.174451	-0.0121906	0.0746314	-0.0522764	-0.117229	-0.147623	-0.241027	-0.167577	0.0545223	0.0017752	-0.1584	-0.0737408	0.130243	-0.0864716	0.175446	0.10538	0.0297517	-0.0904204	0.330508	0.113015	0.000764836	0.0836467	-0.0535332	0.00369989	-0.0928661	-0.207744	0.161641	0.00235212	-0.0194814	-0.11231	0.0478615	-0.0194659	0.0983818	-0.0754584	-0.0117835	-0.163258	-0.0867436	0.0451383	-0.0639929
MESO	0.0471148	0.0210583	-0.250392	-0.199438	-0.221788	-0.162896	0.0957181	0.0737034	-0.0519264	-0.272372	-0.174122	-0.0726208	-0.108877	-0.211061	-0.102849	-0.183193	-0.217209	-0.180435	0.0537334	0.0739083	-0.190386	-0.262023	0.313285	-0.276639	0.178122	0.127913	-0.098446	0.0876402	-0.0368272	0.0618295	0.28631	-0.15168	-0.0226303	0	-0.154715	-0.104057	0.269642	0.112647	-0.122888	-0.197885	0.0213838	-0.146237	0.032088	-0.0454276	-0.0104292	0.361547	-0.23268	0.230341	-0.131914
OV	-0.197957	0.131054	-0.156911	0.0366442	0.172674	-0.0763384	-0.0387392	0.138084	0.176531	-0.163255	-0.138594	-0.0479509	0.164526	-0.175749	-0.0784494	-0.0525581	-0.011925	-0.030674	0.374671	0.0338637	-0.0648348	0.0381547	-0.129731	0.097759	0.372829	-0.00876465	0.0855029	0.122705	0.321307	0.103914	-0.00593955	-0.0452896	-0.114611	0.110514	-0.0860248	-0.0310205	0.192484	-0.137066	-0.0445015	-0.00510338	-0.0740286	-0.00665549	0.220848	-0.0966713	-0.0965781	-0.0240628	-0.00382009	0.164199	-0.108325
PAAD	-0.0332016	0.0527714	0.124009	0.0733913	0.0683445	0.0480496	-0.0349773	-0.00686506	0.0859845	-0.0478607	0.0185131	0.0267346	0.13218	0.0680002	-0.00693772	0.0577545	0.0456685	-0.00284467	0.311235	-0.0334795	-0.0753084	0.0259498	0.0873247	0.0959913	0.224789	0.0171746	0.107475	0.0821726	0.100319	-0.0624865	-0.0717381	-0.0064171	0.0527709	0.0292611	-0.0674108	-0.06742	0.0457917	-0.116832	-0.0407052	0.0945231	0.0412279	0.0805986	0.0962075	0.087224	-0.0530595	0.0473494	-0.241601	-0.00396444	0.0559852
PCPG	0.197305	-0.0454819	0.0738688	-0.0212335	-0.0706279	-0.0434625	-0.044535	0.203605	0.246695	-0.0111275	0.0976439	0.13867	-0.0080656	0.0202568	-0.136946	0.0278041	0.00238097	-0.0315228	0.213342	-0.0280436	-0.112606	-0.0617463	0.290493	-0.0548538	0.337336	0.155819	0.0269483	-0.00362627	0.0558969	-0.0657119	-0.0280087	-0.151185	0.0361944	0	0.0445134	-0.00315277	0.0769864	0.0589463	0	-0.0525649	-0.0749955	-0.0365996	0.109036	0.0329121	0.00781359	0.00601695	-0.0897786	0.1163	-0.0809087
PRAD	0.072043	-0.1432	0.127419	-0.05372	-0.101326	-0.0280357	0.00579913	-0.086288	0.118634	-0.0842824	0.017054	-0.146754	0.113236	-0.0519753	-0.0711893	-0.00311083	0.194368	-0.191813	0.338165	0.0636716	-0.106842	0.133584	-0.188922	-0.0059024	0.231362	0.0081664	0.00734494	-0.0685263	0.0903046	0.0254594	-0.00513702	-0.137576	-0.0930522	-0.0311952	0.108552	-0.02632	-0.054712	-0.0078553	-0.0730309	-0.0457213	-0.053391	-0.000219059	-0.0206834	0.232229	0.0400948	0.0517418	-0.129859	0.00211618	-0.0506838
READ	-0.0180831	0.100819	0.143085	0.252581	0.20628	0.237522	-0.0972348	-0.0102574	-0.0163786	0.272593	0.0607934	0.212735	0.213302	0.229841	-0.0743048	0.104501	0.299811	0.0664857	0.00131664	0.102258	-0.0267433	0.231458	0	0.0994837	0.0884728	-0.272732	0.283679	0.0866425	0.0398956	-0.0366705	-0.168985	-0.200406	0.0906317	0.0584483	-0.236667	-0.0962584	-0.0705894	-0.222329	0.0692871	0.0612483	-0.1344	0.0659601	0.140948	0.125775	0.127181	-0.00819573	0.0130841	0.130829	0.106352
SARC	0.00774522	-0.202216	-0.115386	-0.333033	-0.364244	-0.331132	0.0251488	0.331913	0.0228883	-0.319323	-0.0974214	-0.124834	-0.0565466	-0.0518888	-0.106085	-0.0374552	-0.38637	-0.119894	0.123094	0.149041	-0.331438	-0.422574	0.166793	-0.209302	0.331178	0.320541	-0.0691789	0.0379065	-0.0718171	-0.0325922	0.125836	0.0675081	0.0580353	0.0118277	0.139003	-0.0265311	0.128455	0.0584312	-0.0859058	0.0935238	-0.00199594	0.0829879	0.136905	-0.0713178	-0.32843	0.0351137	-0.0199155	0.130774	-0.0614407
SKCM	0.0757064	0.204208	-0.00389988	0.110693	0.154844	0.0859344	0.0835556	0.0900294	0.0483083	0.022561	0.0755306	0.0216082	0.0511795	0.0226535	-0.0425497	0.0583891	0.164771	0.0855669	0.195147	0.153727	-0.0518059	0.107148	0.125637	-0.0624869	0.17853	0.0470904	0.0534519	0.0123779	0.164488	0.0999583	-0.0133941	-0.0380709	-0.0582745	0.0166215	0.132146	-0.0654642	-0.0127923	-0.0376805	-0.0295442	-0.0116728	0.0174068	0.0583005	-0.0404891	-0.090464	0.0631162	0.0426192	0.0106331	0.00750808	-0.0124773
STAD	-0.0896697	0.0221711	-0.0647623	-0.118273	-0.0752544	-0.100474	-0.0796647	-0.125299	0.0701977	-0.120934	-0.0134841	-0.0286825	0.272124	-0.0228225	-0.0865839	-0.0168648	-0.0825181	-0.107706	0.216103	-0.0839693	-0.0605871	-0.0720153	0.0756301	0.0586664	0.244782	-0.00550993	0.134848	0.0833855	0.1852	0.0313894	-0.0959504	0.0356588	0.0292945	0.00672845	-0.106871	-0.0244374	0.190319	0.0126695	-0.0605494	0.0486075	-0.111038	-0.100515	0.216997	0.0782982	-0.00104444	-0.138443	-0.0758791	-0.131349	-0.0252147
TGCT	-0.0258326	-0.0191666	-0.0366561	-0.134831	-0.0513649	-0.152429	-0.0770885	-0.181431	0.0572582	-0.23504	-0.235254	-0.174807	-0.0564879	-0.114915	-0.225319	0.0125887	-0.19462	-0.202017	0.260014	0.131985	-0.195065	-0.129949	0.238714	-0.0276812	0.341925	0.331029	-0.143287	-0.0979694	0.084439	0.193415	-0.043409	0.14706	-0.0473921	-0.0156472	0.155283	-0.122438	-0.151602	0.0251938	-0.0478148	0.139355	-0.254177	-0.0221177	-0.0863203	-0.194566	0.0849758	-0.337433	-0.0723738	-0.166099	0.0874859
THCA	-0.0294519	-0.0425771	0.209275	0.0558282	0.199376	-0.0597888	-0.145681	0.0199115	0.279381	-0.123191	-0.138687	-0.0381379	0.196465	-0.123954	-0.183473	0.0576183	0.170683	0.048664	0.266319	-0.0674547	-0.121728	0.169818	0.0722023	0.188674	0.240944	0.182039	0.116569	-0.0146868	0.271467	-0.102265	-0.0256372	-0.14541	-0.0228556	-0.0553933	0.0238641	-0.0259275	0.12782	-0.13844	-0.0576863	0.16833	0.0667296	0.18587	-0.0417286	-0.0861338	-0.0298261	-0.14655	-0.00622392	0.211533	0.024174
THYM	0.70949	0.713161	0.745614	0.153664	-0.326995	0.793915	-0.228887	-0.130849	0.809917	-0.3446	-0.0967847	0.665597	0.799463	0.795387	-0.129858	-0.409081	-0.323923	0.835525	-0.275598	-0.3175	-0.426588	-0.549673	0.0685693	-0.0584323	-0.383028	-0.213722	0.82092	-0.226113	-0.380572	-0.172283	-0.175558	-0.0811564	0.0644518	0.505369	-0.368865	-0.104234	0.497267	0.359177	0	0.0947211	-0.428956	-0.0511157	-0.136183	-0.46053	-0.542205	0.210153	-0.0852028	-0.426384	0.0126794
UCEC	-0.160604	-0.100254	-0.147737	-0.114486	-0.182171	0.0747024	-0.1862	-0.0924966	-0.0657705	-0.256402	-0.135851	-0.20367	0.000506544	-0.109195	-0.181981	-0.114471	-0.102339	0.0180953	0.246323	0.0804478	-0.178106	0.17842	-0.0677369	-0.0884961	0.289311	0.0997042	-0.121365	0.0301866	0.365366	0.0765741	-0.00178578	-0.0331765	-0.205537	0.0637807	-0.0489129	-0.253194	0.171853	-0.167941	0.126392	0.0956879	0.000661469	-0.070245	0.148673	-0.104726	-0.0303135	-0.0215091	0.147713	0.0520461	0.0516709
UCS	-0.140577	-0.0425697	0.0180515	0.0428167	-0.241731	-0.256946	-0.197105	0.227543	0.217704	-0.476641	-0.303409	0.231947	0.118254	-0.0970482	-0.129403	-0.106085	-0.223941	0.0538618	0.228484	0.136666	-0.351204	-0.255807	-0.00117881	0.0339944	0.329867	-0.316884	-0.0400052	0.154985	0.12758	0.207374	-0.0845255	0.115366	-0.269917	0.0938385	0.0867194	-0.472789	0.154408	0.111789	0.214353	-0.154446	0.228227	-0.07982	0.264049	-0.126711	-0.248495	-0.0960043	0.000386646	0.0611463	-0.201663
UVM	-0.222305	-0.139398	0.049161	0.0393494	0.0784503	0.222652	0.0539558	0.45937	0.288109	0.172284	0.078423	-0.0406318	0.170691	0.219976	-0.0239076	0.0552367	0.312813	0.13481	0.352624	0.196098	0.185498	0.240006	0.306012	0.0132385	0.226212	0.0213253	0.147647	0.0521579	0.416193	0.0329873	-0.117181	0.0477004	0.225101	-0.104981	0.171146	-0.0738693	0.114185	0.0621549	-0.0506397	-0.0588705	-0.0921215	-0.0863202	-0.136634	0.0512868	-0.0958654	-0.061454	-0.153774	-0.0672188	-0.0764904
SBK1 p value	B cell	T cell CD4	T cell CD8	Neutrophil	Macrophage	DC	Bcells	CD4_Tcells	CD8_Tcells	Macrophages	NKcells	T_cells	CD8_T_cells	Cytotoxic_lymphocytes	B_lineage	NK_cells	Monocytic_lineage	Myeloid_dendritic_cells	Neutrophils	B_cells	Macrophages_M1	Macrophages_M2	Monocytes	Neutrophils	NK_cells	T_cells CD4	T_cells CD8	Treg	Dendritic_cells	B_cells_naive	B_cells_memory	Plasma_cells	T_cells_CD8	T_cells_CD4_naive	T_cells_CD4_memory_resting	T_cells_CD4_memory_activated	T_cells_follicular_helper	T_cells_regulatory	T_cells_gamma_delta	NK_cells_resting	NK_cells_activated	Monocytes	Macrophages_M0	Macrophages_M1	Macrophages_M2	Dendritic_cells_resting	Dendritic_cells_activated	Mast_cells_resting	Mast_cells_activated
ACC	0.075203	0.0475964	0.000638994	0.536678	4.35e-05	0.201785	0.580167	0.700264	0.549735	0.0813169	0.0385539	0.0605436	0.00114411	0.00263228	0.121964	0.0575065	5.11e-05	0.329214	0.347854	0.00506305	0.0123534	0.000433314	0.000389615	0.0197355	0.481132	0.38161	0.0214834	0.176285	0.145242	0.220844	0.913018	0.662452	0.0905894	0.122661	0.439072	0.0679426	0.0878587	0.191851	0.170108	0.449459	0.628203	0.000206131	0.325609	0.00872452	0.000121857	0.00328227	0.0411598	0.330404	0.724699
BLCA	0.197291	0.00411884	1.96e-07	2.29e-14	0.0230086	3.94e-13	0.124251	0.469287	0.544231	4.41e-07	0.000738454	0.594567	0.721018	8.61e-07	0.0343194	0.000819215	2.56e-14	0.00934275	0.00546254	0.0866267	3.91e-09	8.05e-06	0.631831	0.489883	1.18e-05	0.00147237	0.113489	8.71e-05	4.02e-10	0.766603	0.00185281	0.0222434	0.210809	0.0014852	0.00258541	2.82e-07	0.0014999	0.00573454	0.38417	0.0556719	0.086081	0.102978	0.783367	9.28e-11	0.0715396	0.0692582	0.16573	0.802942	0.305972
BRCA	0.613845	0.0065046	0.000752846	2.9e-05	0.00329219	1.02e-05	0.000322666	0.466639	0.0077966	8.93e-13	1.67e-05	0.000115968	0.000321375	9.04e-07	2.65e-06	0.00349996	9.41e-05	0.0283507	0.00882253	0.0117133	1.11e-06	5.62e-05	0.961902	0.0683743	0.00958973	0.00499653	0.000127346	0.0500123	0.0347605	0.848316	0.0657967	0.90073	0.0845422	0.180858	0.720038	0.209212	0.125779	0.226528	0.00979906	0.926476	0.169354	0.00976446	0.177498	0.580413	0.856791	0.141441	0.625138	0.254044	0.419013
CESC	0.845614	0.0135554	0.158795	2.32e-08	0.165176	0.000730595	0.47941	5.17e-07	0.0029277	0.00267221	0.0151416	0.518383	0.000230337	0.000228511	0.155766	0.0135197	1.74e-07	0.701377	0.25865	0.786537	4.65e-09	0.833465	0.515671	4.05e-08	0.286244	0.658705	0.0646298	0.29113	8.81e-07	2.11e-05	0.75366	1.46e-05	0.464234	0.100283	0.0890334	0.0196928	0.452109	0.337513	0.828742	0.944053	0.00617074	0.146484	0.708397	0.02141	0.61102	0.996322	0.262678	0.504388	0.00686492
CHOL	0.336288	0.402955	0.250958	0.843155	0.640271	0.343937	0.472907	0.553124	0.119099	0.0408397	0.943583	0.791664	0.873701	0.694132	0.503969	0.454681	0.268374	0.79792	0.145097	0.486551	0.352284	0.414726	0.698187	0.583755	0.0640621	0.425061	0.368371	0.487873	0.750052	0.187754	0.696202	0.132136	0.343958	0.992023	0.513173	0.460024	0.398556	0.0857915	1	0.244291	0.416617	0.749712	0.0828869	0.305455	0.495043	0.380239	0.866832	0.858321	0.645539
COAD	0.0213886	0.0157725	0.00779765	0.432478	0.000755265	0.0714925	0.00730838	0.0179489	0.184531	0.238103	0.238407	0.0610976	0.0444156	0.1294	0.743273	0.70831	0.0596915	0.913147	0.111784	0.000329712	0.164552	0.0459826	1	0.433084	0.555321	0.363568	0.0741784	0.122647	0.000989361	0.027092	0.629035	0.063258	0.321962	0.875841	0.0677781	0.357482	0.5011	0.814513	0.553835	0.85618	0.181805	0.299793	0.192727	0.730233	0.126717	0.785929	0.275139	0.44998	0.0436361
DLBC	0.448353	0.00332212	2.45e-10	5.01e-08	1.9e-05	5.38e-08	0.836918	0.0223156	0.0317448	0.000462272	0.179722	8.28e-07	0.00975644	0.000101833	0.134971	7.77e-06	4.54e-05	1.28e-07	0.000206851	0.791342	0.0134519	0.00410426	0.902351	0.499328	0.00212749	0.298782	2.79e-08	1.62e-05	0.869738	0.433921	0.0046689	0.749764	0.00776547	1	0.510585	0.0596133	0.00163061	0.660838	0.722293	0.984486	0.0969081	0.132628	0.243439	0.00141353	0.106151	0.528508	0.604804	0.0601111	0.221678
ESCA	0.757298	0.24648	0.192286	0.0207	0.0423	0.00408173	0.611434	0.298848	0.926991	0.103489	0.2256	0.236687	0.930308	0.817158	0.268144	0.0711155	0.00217194	0.557888	0.00760438	0.778922	0.000444895	0.0959762	7.74e-05	0.754729	0.00148194	0.377257	0.447576	0.190491	1.28e-07	0.576552	0.64796	0.841774	0.508855	0.00684358	0.424727	0.057335	0.0669676	0.914618	0.395643	0.435856	0.011372	0.054044	0.983076	0.291552	0.593226	0.191555	0.896534	0.992306	0.17035
GBM	0.903	0.517816	0.258235	1.25e-05	5.36e-07	0.00952867	0.000127294	2.08e-07	2.23e-05	4.64e-07	0.677449	0.681759	0.000634512	0.146462	0.0565945	0.393996	0.139457	1.38e-06	0.00202935	0.0113245	1.56e-09	7.28e-09	0.000161815	0.0598682	2.55e-06	1.61e-13	0.0456179	0.232055	0.792743	0.56907	0.529478	0.203814	0.49421	0.932452	0.394447	0.0608434	0.00269932	0.551354	0.18546	0.381371	0.593384	0.000667554	0.204066	0.0626346	0.953775	0.257869	0.422725	0.250358	0.974167
HNSC	2.32e-07	0.000265	0.280284	0.0965661	0.0344548	0.388124	6.03e-05	0.630861	0.252875	0.740359	0.0850323	0.125627	8.69e-05	0.00960151	5.1e-05	0.146475	0.000194739	8.22e-07	0.162916	1.98e-11	5e-08	1.45e-10	0.120513	2.69e-06	4.88e-06	0.344902	0.0495703	0.000324877	2.07e-11	3.05e-08	0.339675	1.93e-05	0.294766	0.778985	0.162966	0.0818082	3.18e-05	2.81e-06	0.640874	0.0693609	0.269328	0.802916	0.47195	0.000171719	0.765136	0.0177564	0.022281	7.63e-05	0.0212299
KICH	0.766	0.897499	0.637	0.794105	0.393283	0.992502	0.368435	0.959451	0.846174	0.675226	0.366153	0.137104	0.730968	0.38651	0.801335	0.342791	0.452391	0.0675408	0.139626	0.843559	0.0279431	0.472722	0.00438329	0.394338	0.348798	0.115411	0.713855	0.149222	0.436697	0.295486	0.957474	0.666492	0.956664	0.195008	0.962932	0.381932	0.0185433	0.267334	0.287224	0.802349	0.802156	0.937948	0.313589	0.765017	0.842568	0.368808	0.475008	0.360154	0.990633
KIRC	0.0285	4.99e-09	0.0206322	0.0528	0.598095	0.000147	0.663858	0.00108785	0.0577592	0.569751	0.661857	5.29e-06	0.00134175	0.000726869	0.518724	0.124406	0.513151	0.759923	0.00117958	0.0872217	0.811571	0.281833	0.0128024	0.519045	0.882851	0.000731206	0.00247731	0.1694	8.5e-05	0.00703253	0.395853	0.448951	0.156353	0.0391165	0.017305	0.309694	0.411202	0.100706	0.0303572	0.50669	0.000218592	0.169872	0.669107	0.131047	0.412369	0.330819	0.07325	0.0386694	0.478396
KIRP	3.52e-05	0.112976	4.57e-05	0.291	0.00124016	0.00357936	0.0604175	0.0139598	0.0752183	1.94e-06	0.00813223	1.4e-05	0.0119779	0.000252342	0.201381	0.0753135	0.204	0.475385	2.7e-07	0.023548	0.00386948	3.05e-06	2.3e-05	0.444815	3.73e-11	6.4e-05	0.00943814	0.315817	0.0642428	0.151328	0.688495	0.921632	0.000543995	0.934275	7.59e-06	0.845886	0.675354	0.00947996	0.586533	0.863985	0.245436	0.0402154	0.795841	0.000150546	0.0929803	0.582329	0.665019	9.08e-08	0.841561
LAML	1	1	1	1	1	1	0.00010956	4.97e-18	0.0161255	0.179572	0.000818275	1.69e-17	0.000107539	1.51e-12	0.00461045	2.42e-10	0.226832	0.456721	0.897832	1.78e-12	0.0208571	0.0220146	0.00238332	0.128325	0.47818	0.000558688	8.6e-07	0.0507332	0.774774	2.08e-07	0.0125965	3.28e-05	8.32e-06	0.0125831	4.54e-06	0.309251	0.255843	0.0734093	0.952452	0.000904726	0.769917	8.75e-05	0.046744	0.390338	1.05e-05	0.767566	0.268629	0.0998507	0.233392
LGG	0.403438	3.82e-17	0.775146	5.3e-10	1.32e-20	1.12e-29	0.152727	4.98e-05	0.0326284	7.16e-12	0.201687	1.2e-11	1.51e-17	0.00251197	3.33e-05	9.11e-05	0.0387979	3.27e-07	0.0795847	0.015334	9.85e-11	2.73e-26	7.95e-08	1	8.5e-05	2.41e-06	0.00112109	1.48e-16	4.65e-06	0.50405	0.853043	0.445832	0.358851	0.00147804	0.742632	0.0496298	4.1e-09	0.394757	0.793868	0.463072	0.459367	0.92359	0.0423677	0.00159688	0.00724855	0.960613	0.305384	0.237958	0.826117
LIHC	8.53e-06	3.28e-10	0.847197	2.72e-07	0.0015294	5.08e-05	0.603904	0.967574	0.436671	6.82e-06	0.207623	0.000230647	0.0580729	0.0551445	0.0455789	0.173982	0.0966959	0.0473289	0.884787	2.19e-07	0.0979046	0.0506624	2.19e-08	0.380458	0.168093	4.18e-05	0.0468918	1.81e-05	0.339525	0.22479	0.00658007	0.405165	0.404215	0.253559	0.89105	0.151758	0.190739	0.320314	0.179731	0.983662	0.194647	0.0237491	0.0766829	0.851672	0.466058	6.78e-05	0.880284	0.171092	0.333059
LUAD	0.426	0.871123	1.64e-09	8.05e-05	0.111186	0.000190757	0.565387	0.00248698	1.6e-05	5.1e-06	0.0889063	0.232863	0.0369742	0.0327143	0.126856	0.0584921	7.46e-09	6.37e-05	5.81e-07	0.0657208	0.189353	0.205599	0.00011584	1.96e-05	1.37e-10	0.678508	6.73e-06	0.0404522	1.38e-07	0.0129388	0.334088	0.028302	5.05e-07	1	0.334006	1.44e-07	0.695235	0.00221416	0.132794	0.854415	0.00520486	0.0553542	0.00223262	0.0367761	0.485716	0.949259	0.202909	0.658395	0.585387
LUSC	0.64473	0.042183	0.162977	1.08e-09	0.0540791	8.8e-05	0.19986	0.668759	0.173319	0.000921032	0.000102098	0.787586	0.0985733	0.247597	0.00932292	0.00103531	6.41e-08	0.00019132	0.227837	0.968703	0.000426303	0.10267	0.00384065	0.0555197	9.3e-05	0.0195108	0.510719	0.0452225	5.6e-14	0.0122145	0.986513	0.0640246	0.236396	0.934825	0.0396883	3.45e-06	0.00032282	0.958539	0.666744	0.0127681	0.289854	0.666994	0.0292776	0.0948864	0.794518	0.000280423	0.054753	0.318203	0.156827
MESO	0.668518	0.848295	0.0208182	0.0672603	0.0413513	0.136341	0.383528	0.502626	0.63695	0.0116742	0.11099	0.508939	0.321252	0.0525036	0.34893	0.093312	0.045844	0.0984338	0.625255	0.501436	0.080935	0.0154162	0.00350645	0.0103787	0.102899	0.243358	0.370056	0.425117	0.737914	0.574022	0.00789747	0.165824	0.837121	1	0.157416	0.343267	0.0125753	0.304682	0.262522	0.0694637	0.845979	0.181722	0.770645	0.679728	0.924528	0.000674551	0.032117	0.0339386	0.228805
OV	4.69e-05	0.00736822	0.00130657	0.455486	0.000396879	0.119597	0.430112	0.00473056	0.000291738	0.000819177	0.00457737	0.328664	0.0007445	0.00031067	0.109678	0.284266	0.808166	0.532202	2.41e-15	0.490946	0.186906	0.437662	0.00806724	0.0462969	3.64e-15	0.858542	0.0815315	0.0122575	1.91e-11	0.0341076	0.903865	0.356829	0.0193722	0.0241852	0.0796811	0.528077	7.78e-05	0.00510366	0.365267	0.917347	0.131703	0.892344	5.44e-06	0.0487925	0.0490116	0.624572	0.938082	0.000774393	0.0271567
PAAD	0.660872	0.485434	0.100075	0.331648	0.366059	0.525365	0.643947	0.927741	0.25514	0.526997	0.806784	0.72392	0.0794685	0.368485	0.926978	0.445125	0.546117	0.970024	2.48e-05	0.658211	0.319138	0.73171	0.24778	0.203739	0.00262954	0.820508	0.154488	0.276891	0.183995	0.408664	0.342684	0.932444	0.485438	0.699039	0.372659	0.372594	0.545033	0.121467	0.590623	0.210773	0.585858	0.286228	0.202718	0.248328	0.483051	0.531426	0.00119679	0.958234	0.459216
PCPG	0.00848077	0.547759	0.328503	0.779	0.35	0.566	0.556134	0.0065652	0.00093256	0.883134	0.196026	0.0656631	0.915148	0.788994	0.0691229	0.713351	0.974909	0.677033	0.00435652	0.710991	0.135632	0.414248	8.77e-05	0.468355	4.4e-06	0.0383574	0.721805	0.961794	0.459926	0.384855	0.711335	0.0445694	0.63245	1	0.556325	0.96678	0.308444	0.435773	1	0.487145	0.321159	0.628643	0.148553	0.663648	0.91779	0.936648	0.23469	0.123185	0.284372
PRAD	0.109403	0.0014	0.00452101	0.232856	0.0241671	0.533745	0.897597	0.055046	0.00823906	0.0609635	0.705063	0.00105825	0.0116995	0.248404	0.11368	0.94496	1.33e-05	1.73e-05	1.04e-14	0.157228	0.017412	0.00290226	2.33e-05	0.895784	1.94e-07	0.856183	0.870516	0.127871	0.0446246	0.572009	0.909235	0.00215691	0.0384956	0.488646	0.0156848	0.559083	0.224329	0.861606	0.104612	0.310013	0.235734	0.996121	0.646189	1.74e-07	0.373382	0.250539	0.003802	0.962543	0.260371
READ	0.864907	0.341666	0.17604	0.0157151	0.0497936	0.0233878	0.359188	0.923124	0.877537	0.00894555	0.56702	0.0429142	0.0423494	0.0284034	0.483932	0.324231	0.00388678	0.53121	0.990117	0.334781	0.801325	0.0272779	1	0.348129	0.404311	0.00890923	0.00643134	0.414141	0.707313	0.730023	0.109318	0.0568203	0.392895	0.582097	0.023906	0.364056	0.506113	0.0341624	0.514011	0.564117	0.204033	0.534469	0.182652	0.234851	0.22962	0.938542	0.902033	0.216423	0.315687
SARC	0.90147	0.00109041	0.064233	4.24e-08	1.63e-09	5.11e-08	0.687646	4.73e-08	0.714438	1.59e-07	0.118539	0.0451525	0.365684	0.406556	0.0890348	0.549234	1.3e-10	0.0544322	0.0482571	0.0165878	4.96e-08	1.35e-12	0.00725473	0.000716693	5.09e-08	1.42e-07	0.268247	0.544428	0.250376	0.602293	0.0434409	0.280005	0.353179	0.850042	0.0255667	0.67145	0.0392244	0.349899	0.168916	0.13408	0.974549	0.183913	0.027899	0.253693	6.65e-08	0.574495	0.750205	0.035784	0.325597
SKCM	0.107969	1.21e-05	0.934103	0.0185683	0.000957053	0.0679544	0.0759637	0.0557946	0.305456	0.632376	0.108792	0.646824	0.277572	0.630979	0.366779	0.21535	0.000435723	0.0691446	2.95e-05	0.00104274	0.271726	0.0227115	0.00748891	0.184804	0.000135752	0.317825	0.256766	0.792983	0.000445885	0.0336215	0.776421	0.419407	0.216253	0.72452	0.00489242	0.164704	0.786216	0.424195	0.530977	0.80453	0.712071	0.216047	0.390463	0.0546173	0.180411	0.365996	0.821634	0.873524	0.791358
STAD	0.0777076	0.663297	0.203057	0.0197866	0.138965	0.0479585	0.117199	0.0135158	0.167594	0.0171636	0.791193	0.573249	5.15e-08	0.654038	0.0885304	0.740531	0.104602	0.0339311	1.76e-05	0.0986194	0.233783	0.156834	0.136998	0.248968	1.06e-06	0.91385	0.00781883	0.100992	0.000244438	0.537593	0.0589905	0.483707	0.56509	0.894898	0.035348	0.631313	0.000162419	0.803543	0.234075	0.339612	0.0287497	0.0478686	1.62e-05	0.123637	0.983639	0.00630693	0.135706	0.00959314	0.620495
TGCT	0.768742	0.827325	0.676472	0.123218	0.558607	0.0810146	0.379638	0.0373456	0.51432	0.00667111	0.0066201	0.0449905	0.520005	0.189499	0.00938806	0.886083	0.0253404	0.0201829	0.00260485	0.131408	0.0250009	0.137516	0.00584246	0.75271	6e-05	0.000105775	0.101203	0.263752	0.335737	0.026279	0.62115	0.0924356	0.589461	0.858665	0.0754215	0.161934	0.0826971	0.774306	0.586141	0.11102	0.00327196	0.801252	0.325041	0.0253822	0.332662	7.6e-05	0.409551	0.0569855	0.318526
THCA	0.509872	0.34061	2.2e-06	0.211315	6.61e-06	0.180641	0.00105044	0.655957	1.8e-10	0.00566531	0.00182228	0.393367	9.05e-06	0.00537215	3.48e-05	0.197016	0.00011969	0.276	1.3e-09	0.130837	0.00626759	0.000129723	0.105789	2.05e-05	4.47e-08	4.01e-05	0.00887623	0.742467	6.02e-10	0.0217977	0.566207	0.00107357	0.609079	0.2149	0.593369	0.561817	0.00408704	0.00185718	0.196487	0.000148866	0.135037	2.73e-05	0.350328	0.0535373	0.504507	0.000979315	0.889259	1.7e-06	0.588579
THYM	2.42e-19	1.3e-19	3.51e-22	0.0966474	0.000301342	7.98e-27	0.0126644	0.157853	1.21e-28	0.000132811	0.297129	1.99e-16	1.95e-27	5.51e-27	0.161051	4.24e-06	0.000345942	5.99e-32	0.00252265	0.000459501	1.46e-06	1.15e-10	0.46064	0.529665	1.86e-05	0.020135	5.32e-30	0.0138148	2.13e-05	0.0621074	0.0572304	0.382314	0.488062	5.33e-09	3.95e-05	0.261318	1.02e-08	6.49e-05	1	0.307597	1.26e-06	0.58252	0.141444	1.54e-07	2.28e-10	0.0223646	0.358956	1.48e-06	0.891606
UCEC	0.0322299	0.183028	0.0490703	0.128091	0.0149438	0.321677	0.0128277	0.219447	0.383071	0.000550988	0.0705907	0.00639522	0.994646	0.146801	0.0150507	0.128139	0.174045	0.810532	0.000918308	0.285756	0.0173813	0.0171815	0.368979	0.240125	8.97e-05	0.185453	0.106577	0.689162	5.31e-07	0.309667	0.981126	0.660204	0.0059171	0.39766	0.516746	0.000649714	0.0218054	0.0250414	0.0927338	0.203885	0.993008	0.351474	0.0476369	0.164164	0.687923	0.775661	0.0491073	0.490221	0.493359
UCS	0.301417	0.755406	0.894945	0.754031	0.0726745	0.055918	0.145376	0.091685	0.107005	0.000204286	0.023016	0.0854085	0.385382	0.476747	0.341846	0.436475	0.097082	0.693389	0.0903151	0.315201	0.00795386	0.0570535	0.99312	0.803573	0.0130375	0.0173343	0.769723	0.254056	0.348746	0.125135	0.53567	0.397173	0.0442383	0.491513	0.525095	0.000233709	0.25585	0.412069	0.11265	0.255732	0.090688	0.558695	0.0492465	0.352066	0.0647892	0.481523	0.997743	0.654387	0.136112
UVM	0.0489403	0.220484	0.667015	0.730617	0.491939	0.0485795	0.636734	2.06e-05	0.0100298	0.128948	0.492091	0.72219	0.132579	0.0514203	0.83434	0.628742	0.00500302	0.236201	0.00143616	0.083268	0.101693	0.0331336	0.00609426	0.907814	0.0450021	0.852019	0.194106	0.648022	0.000136268	0.772886	0.303726	0.676349	0.0460948	0.357174	0.131532	0.517642	0.316342	0.586328	0.657617	0.606302	0.4194	0.449401	0.229861	0.65352	0.400669	0.590565	0.17604	0.556131	0.502853
[truncated: 36 more columns]
