# Supplementary material for: CD69 and SBK1 as potential predictors of responses to PD-1/PD-L1 blockade cancer immunotherapy in lung cancer and melanoma
Source: Front Immunol. 2022 Aug 15;13:952059. doi: 10.3389/fimmu.2022.952059 (PMC9421049; doi:10.3389/fimmu.2022.952059)
Supplement: Supplementary Table 5 — Detailed results of the correlation between CD69 and SBK1 expression levels and IPS. [file Table_5.xlsx]

## Sheet: IPS
CD69	MHC	EC	SC	CP	AZ	IPS	MHC	EC	SC	CP	AZ	IPS
Method	Correlation coefficient						p value
GBM	0.44424	0.715624	-0.528305	-0.621444	0.0377021	0.0880075	9.86501e-09	3.7971e-25	2.65187e-12	1.31146e-17	0.644691	0.28096
LGG	0.610737	0.765102	-0.707528	-0.724582	0.237751	0.264046	7.55512e-53	4.97815e-98	1.02861e-77	3.43722e-83	6.5944e-08	1.74136e-09
UCEC	0.22868	0.566723	-0.462064	-0.420136	-0.0117908	0.0123189	0.00213864	1.63999e-16	8.44588e-11	5.27448e-09	0.875871	0.870358
BRCA	0.473381	0.791752	-0.605728	-0.583955	0.183582	0.16147	3.04335e-61	2.29889e-232	7.79838e-109	1.85657e-99	1.28403e-09	9.93437e-08
CESC	0.419404	0.721431	-0.539788	-0.549635	0.0238968	0.132391	7.95943e-14	4.9012e-48	2.09352e-23	2.26915e-24	0.684778	0.0239048
LUAD	0.555549	0.716981	-0.627026	-0.529902	0.105575	0.138114	7.82941e-42	4.52328e-80	5.4909e-56	1.52352e-37	0.0182053	0.00196522
ESCA	0.35361	0.739522	-0.589529	-0.524645	-0.0669678	-0.00753966	1.04451e-06	1.36133e-32	2.52544e-18	3.43276e-14	0.370401	0.919761
SARC	0.619642	0.774104	-0.608021	-0.633422	0.201975	0.226238	9.39387e-29	9.48404e-53	1.79307e-27	2.41643e-30	0.00110576	0.000248405
KIRP	0.321543	0.74489	-0.659882	-0.33836	-0.0580462	-0.00218382	2.81498e-08	1.16016e-51	5.2566e-37	4.60526e-09	0.328842	0.97072
COAD	0.519642	0.822093	-0.803201	-0.685534	-0.293508	-0.193672	6.62373e-21	1.85929e-70	6.05054e-65	1.75289e-40	5.22409e-07	0.00107983
PRAD	0.491436	0.82623	-0.741781	-0.647848	0.152498	0.198996	1.85703e-31	5.82258e-125	1.39432e-87	3.03108e-60	0.000663551	8.16258e-06
STAD	0.332252	0.784135	-0.715732	-0.508222	-0.222035	-0.027489	1.87812e-11	5.44697e-82	3.72172e-62	7.15201e-27	1.01148e-05	0.589317
HNSC	0.382808	0.817682	-0.701648	-0.61375	-0.215276	-0.0685044	1.72769e-19	1.32447e-125	7.77372e-78	7.8142e-55	7.76946e-07	0.119783
KIRC	0.460845	0.809145	-0.669246	-0.645286	-0.0690453	-0.0396529	4.03921e-29	1.49089e-123	7.36686e-70	1.65941e-63	0.113041	0.363165
LUSC	0.619824	0.799318	-0.703825	-0.633453	0.123858	0.126476	1.92545e-53	3.09782e-110	1.21854e-74	1.94223e-56	0.00599395	0.00500572
THYM	0.134711	0.776572	-0.317714	-0.182336	0.268111	0.218403	0.145835	5.03515e-25	0.000455213	0.0481329	0.00333149	0.0175028
LIHC	0.449741	0.829866	-0.723874	-0.637015	0.113473	0.130707	1.78089e-19	1.69049e-93	3.72638e-60	1.03145e-42	0.030658	0.0126879
SKCM	0.554234	0.884459	-0.758276	-0.744465	0.0544907	0.098607	9.32195e-38	4.57891e-151	1.21968e-85	5.65835e-81	0.247624	0.0361072
BLCA	0.457507	0.614351	-0.521353	-0.50456	0.0180154	0.0699876	2.41333e-22	2.17864e-43	1.32287e-29	1.51945e-27	0.717754	0.15977
THCA	0.57742	0.858949	-0.77928	-0.75335	0.0676404	-0.0854649	4.61902e-46	9.71778e-148	9.50544e-104	3.01735e-93	0.129778	0.055427
MESO	0.377706	0.657988	-0.393454	-0.313283	0.265805	0.159758	0.000365682	7.79428e-12	0.000195165	0.00350668	0.0139435	0.144157
READ	0.484557	0.827639	-0.749876	-0.652252	-0.300133	-0.192742	1.13343e-06	4.80482e-24	1.1998e-17	2.48918e-12	0.00384673	0.0671864
OV	0.459028	0.704276	-0.636911	-0.598887	0.0974362	0.167938	4.01747e-23	9.94196e-64	7.94232e-49	6.07322e-42	0.0467603	0.000574062
UVM	0.72203	0.874404	-0.769963	-0.89115	0.552334	0.0693154	5.96079e-14	6.75576e-26	1.10388e-16	3.78232e-28	1.3122e-07	0.543851
PAAD	0.402297	0.871285	-0.734896	-0.644174	-0.297606	-0.020385	2.84657e-08	5.54054e-56	2.4941e-31	3.94556e-22	5.7494e-05	0.78769
TGCT	0.779853	0.910694	-0.711138	-0.805194	0.523285	0.373221	3.17198e-28	9.30524e-52	1.25157e-21	2.72065e-31	1.21529e-10	1.04556e-05
UCS	0.372936	0.617454	-0.520523	-0.506153	0.147101	0.322816	0.00464383	4.00163e-07	3.91702e-05	6.89738e-05	0.279308	0.015241
LAML	0.240789	0.143454	0.303571	0.0881946	0.410186	0.177155	0.000379071	0.0359833	6.12517e-06	0.198749	4.31369e-10	0.00940567
PCPG	0.38812	0.741261	-0.630935	-0.500556	-0.0338187	-0.0934804	9.41051e-08	4.06248e-32	4.85207e-21	1.29709e-12	0.65497	0.215873
ACC	0.539654	0.85391	-0.829184	-0.577731	0.187528	0.0840417	4.09336e-07	5.70307e-23	1.24815e-20	3.77092e-08	0.102436	0.467417
DLBC	0.0455627	0.651363	-0.372469	-0.536486	-0.385784	-0.136992	0.763664	9.47672e-07	0.0107988	0.000121417	0.00809999	0.36396
KICH	0.353611	0.628617	-0.479022	-0.270214	0.171643	0.0833795	0.0038577	2.06135e-08	5.42061e-05	0.0294856	0.171579	0.509039
CHOL	0.465153	0.862186	-0.797092	-0.58619	0.0591698	0.208223	0.00425616	1.41803e-11	5.97876e-09	0.000172163	0.731756	0.222974
SBK1	MHC	EC	SC	CP	AZ	IPS	MHC	EC	SC	CP	AZ	IPS
Method	Correlation coefficient						p value
GBM	-0.48866	-0.35902	0.511547	0.513425	-0.0263218	0.0320164	1.69192e-10	5.56905e-06	1.64015e-11	1.34382e-11	0.747533	0.695379
LGG	-0.439449	-0.303411	0.430333	0.427498	-0.188287	-0.176623	3.27052e-25	3.41784e-12	3.88551e-24	8.26211e-24	2.09369e-05	6.69948e-05
UCEC	-0.309158	-0.153561	0.240566	0.2493	-0.180093	-0.165213	2.68144e-05	0.0407092	0.00121827	0.000791378	0.0161495	0.0275344
BRCA	-0.292835	-0.149733	0.219842	0.155816	-0.199336	-0.0794629	9.7066e-23	7.97275e-07	2.96965e-13	2.76206e-07	4.09751e-11	0.00908371
CESC	-0.370315	-0.328449	0.432763	0.342697	-0.0277131	-0.145678	6.87869e-11	9.535e-09	1.03461e-14	1.9302e-09	0.637779	0.0128582
LUAD	-0.369576	-0.283207	0.258152	0.255746	-0.193894	-0.0593088	1.25473e-17	1.12327e-10	4.69654e-09	6.5881e-09	1.26391e-05	0.185492
ESCA	-0.348048	-0.181931	0.218043	0.223349	-0.173566	-0.0670117	1.57853e-06	0.0142396	0.00319112	0.00250856	0.0194559	0.370086
SARC	-0.351302	-0.28932	0.471754	0.238253	0.0739603	-0.0504647	6.58004e-09	2.28907e-06	1.05661e-15	0.000111488	0.236479	0.419573
KIRP	-0.446732	-0.345626	0.322713	0.476845	-0.160737	0.0110473	2.18788e-15	2.03533e-09	2.49086e-08	1.37836e-17	0.00654131	0.852692
COAD	-0.0905513	0.0492461	-0.0875287	-0.041845	-0.193589	-0.00141288	0.129272	0.410048	0.142609	0.484	0.00108525	0.981155
PRAD	-0.293504	-0.0795356	0.150429	0.0718426	-0.271051	-0.0846692	2.72358e-11	0.0770804	0.000786544	0.110395	8.76702e-10	0.0597831
STAD	-0.274583	-0.176284	0.173377	0.0120118	-0.240618	-0.176097	3.85799e-08	0.000485644	0.000603306	0.813549	1.62704e-06	0.000492538
HNSC	-0.416511	0.0482302	0.128355	0.152204	-0.319754	-0.180675	4.11982e-23	0.273682	0.00346095	0.000515372	9.38284e-14	3.59242e-05
KIRC	-0.193929	0.00232796	0.0144653	0.0203067	-0.194872	0.03122	7.18077e-06	0.95744	0.740179	0.641535	6.46723e-06	0.474081
LUSC	-0.375881	-0.267917	0.323698	0.277069	-0.150767	-0.0790272	6.34907e-18	1.61804e-09	1.93409e-13	4.19786e-10	0.000803935	0.0802218
THYM	-0.41253	0.362224	0.13972	0.479821	0.190284	0.13272	3.45096e-06	5.56279e-05	0.131298	3.8472e-08	0.0390264	0.151942
LIHC	-0.121274	0.14954	-0.0824134	-0.138937	-0.203871	-0.284797	0.0208245	0.00429865	0.117012	0.00802916	9.15233e-05	3.34854e-08
SKCM	-0.135031	0.0636005	-0.0674898	-0.00629304	-0.237211	-0.245726	0.00402706	0.177084	0.151997	0.893859	3.35687e-07	1.21594e-07
BLCA	-0.434835	-0.370078	0.453633	0.387285	-0.0285574	-0.115036	4.12176e-20	1.36353e-14	5.9713e-22	6.08297e-16	0.566613	0.0205806
THCA	-0.472701	-0.251754	0.258007	0.291995	-0.458203	-0.0571198	2.30245e-29	1.03637e-08	4.31111e-09	2.4128e-11	1.77865e-27	0.200925
MESO	-0.384267	-0.298056	0.413409	0.297035	-0.0764011	-0.0183501	0.000282585	0.00559665	8.40859e-05	0.00576989	0.487073	0.867615
READ	-0.0165511	0.197183	-0.286344	-0.330151	-0.417168	-0.268569	0.876257	0.0610074	0.00592941	0.00139337	3.89349e-05	0.0100517
OV	-0.459796	-0.275573	0.234987	0.288242	-0.401304	-0.239658	3.33138e-23	1.05513e-08	1.22058e-06	2.02068e-09	1.4443e-17	7.36018e-07
UVM	0.197953	0.296182	-0.238386	-0.188769	0.191893	-0.0992179	0.0803337	0.00804174	0.0343742	0.0956963	0.0902302	0.384322
PAAD	-0.148659	0.0082666	0.0153108	-0.0207305	-0.142305	-0.145952	0.0482957	0.913042	0.839709	0.784179	0.05883	0.0525745
TGCT	-0.385191	-0.228818	0.29585	0.251811	-0.32012	-0.200181	5.0993e-06	0.00831447	0.000572835	0.00358362	0.000182652	0.0213704
UCS	-0.229376	-0.282377	0.289568	0.320469	-0.0646851	0.0707544	0.0890303	0.0349813	0.0304134	0.0160416	0.635758	0.604329
LAML	0.0424689	0.43636	0.138132	-0.0631199	0.184376	0.215132	0.536637	2.32432e-11	0.0435341	0.358162	0.00683839	0.00154643
PCPG	-0.0978706	-0.0899338	0.142357	0.107298	0.0283584	0.192555	0.194985	0.233878	0.0587376	0.155172	0.707894	0.0102374
ACC	-0.497206	-0.566328	0.572795	0.393036	-0.274835	-0.169036	4.22504e-06	7.94874e-08	5.22557e-08	0.000406388	0.0155631	0.141663
DLBC	0.16222	0.744603	-0.578789	-0.627996	-0.466062	-0.244024	0.281433	2.98257e-09	2.51323e-05	2.98348e-06	0.00109703	0.102193
KICH	-0.28012	-0.117989	0.0859811	0.0957207	-0.245883	0.0430583	0.0238192	0.349236	0.495862	0.448154	0.0483437	0.733428
CHOL	-0.56009	-0.332049	0.396543	0.3015	-0.354919	-0.371916	0.000382034	0.0478703	0.0166484	0.0739373	0.0336655	0.0255132
